# Supplementary material for: Molecular Phylogenetic Relationships Based on Mitogenomes of Spider: Insights Into Evolution and Adaptation to Extreme Environments
Source: Ecol Evol. 2025 Jan 7;15(1):e70774. doi: 10.1002/ece3.70774 (PMC11707259; doi:10.1002/ece3.70774)
Supplement: Supplementary file 7 — Appendix S1. NCBI accession numbers for the 255 spider species and four outgroups used in this study. [file ECE3-15-e70774-s015.xlsx]

## Sheet: Sheet1
Supplementary 1. NCBI accession numbers for the 255 spider species and four outgroups used in this study.
SRR6410545	Actinopus sp
AY457170.1	Achelia bituberculata
SRR8519220	Aliatypus gulosus
SRR8519225	Atypoides gertschi
MT920403.1	Hahnia corticicola
SRR3932816	Hebestatis theveneti
SRR15736564	Hypochilus sheari
SRR15736578	Hypochilus bernardino
SRR16201431	Chilongius palmas
JQ040544.1	Pseudogarypus banksi
SRR6410546	Thelechoris striatipes
SRR16201447	Centrothele nardi
SRR11292793	Calileptoneta californica
SRR13580908	Calileptoneta cokendolpheri
SRR7363160	Afrarchaea woodae
SRR16201442	Xenoplectus sp
SRR16201445	Drassinella sp
SRR11292747	Archoleptoneta gertschi
SRR6410536	Atrax robustus
SRR6410537	Hadronyche versuta
SRR7363161	Austrochilidae sp
SRR11292791	Ariadna bicolor
SRR11292782	Telema tenella
SRR11292767	Usofila pacifica
SRR16201473	Cybaeozyga sp
SRR16201440	Miturga albopunctata
SRR16201439	Syspira longipes
SRR11292754	Izithunzi capense
SRR11292789	Tasmanoonops alipes
SRR6410532	Allothele australis
SRR6410533	Australothele jamiesoni
SRR11292772	Filistata insidiatrix
SRR11292773	Pritha bakeri
SRR16201470	Galianoella leucostigma
SRR16201471	Drassodella salisburyi
SRR7186688	Cicurina baronia
SRR16201404	Doliomalus cimicoides
SRR11292751	Kibramoa suprenans
SRR11292750	Plectreurys conifera
AY457170.1	Achelia bituberculata
KX290739.1	Agelena silvatica
MT862432.1	Amaurobius fenestralis
KU365988.1	Araneus angulatus
MT862433.1	Araneus diadematus
MT862431.1	Araneus quadratus
MW822556.1	Araniella displicata
KJ607907.1	Argiope amoena
MN331657.1	Argiope ocula
MK512574.1	Argiope perforata
KJ907736.1	Argyroneta aquatica
MN651970.1	Asemonea sichuanensis
MT832081.1	Atypus karschi
OK298473.1	Brachypelma albiceps
EU523754.1	Calisoga longitarsis
KP402247.1	Carrhotus xanthogramma
OP785748.1	Cheiracanthium insigne
MN334527.1	Cheiracanthium triviale
MH891570.1	Cheliceroides longipalpis
OQ281589.1	Corythalia opima
KP862583.1	Cyclosa argenteoalba
MK512575.1	Cyclosa japonica
MN877932.1	Cyriopagopus hainanus
NC_005925.1	Cyriopagopus schmidti
KR259802.1	Cyrtarachne nagasakiensis
KM820884.1	Cyrtophora moluccensis
MW178198.1	Desis jiaxiangi
KU354434.1	Dolomedes angustivirgatus
MH922026.1	Epeus alboguttatus
EU520642.1	Eremobates palpisetulosus
MG253272.1	Goeldia sp
AY571145.1	Habronattus oregonensis
MN052924.1	Harpactocrates apennicola
OP650212.1	Heteropoda venatoria
EU523753.1	Hypochilus thorelli
KR259803.1	Hypsosinga pygmaea
MN296353.1	Leucauge celebesiana
MN365897.1	Leucauge wulingensis
MT862426.1	Linyphia triangularis
JQ407803.1	Liphistius erawan
MK425700.1	Loxosceles similis
ON951647.1	Lycosa grahami
OK032619.1	Lycosa shansia
OK032620.1	Lycosa singoriensis
ON951646.1	Lycosa sp
MH643812.1	Mesabolivar sp
KR259805.1	Neoscona adianta
MK052682.1	Neoscona multiplicans
KR259804.1	Neoscona nautica
MK086023.1	Neoscona scylla
KP100667.1	Neoscona theisi
MK518391.1	Oxyopes hupingensis
KM272950.1	Oxyopes sertatus
KM507783.1	Oxytate striatipes
OQ429315.1	Parabathippus shelfordi
MN052920.1	Parachtes ignavus
MN052922.1	Parachtes limbarae
MN052919.1	Parachtes riberai
MN052923.1	Parachtes romandiolae
MN052921.1	Parachtes teruelis
OL961319.1	Parasteatoda cingulata
KM272948.1	Pardosa laura
OR888932.1	Pardosa pseudoannulata
ON118383.1	Pardosa pusiola
MT773150.1	Phanuelus gladstone
MZ507571.1	Philodromus sp
MW540530.1	Phintella cavaleriei
KJ782458.1	Pholcus sp
MZ902035.1	Phoneutria boliviensis
JQ407802.1	Phyxioschema suthepium
MT862414.1	Pisaura mirabilis
NC_061408.1	Plator insolens
OM397542.1	Plator insolens
KM114572.1	Plexippus paykulli
JQ040544.1	Pseudogarypus banksi
KM114573.1	Selenops bursarius
NC_005924.1	Songthela hangzhouensis
MW822557.1	Songthela sp
KJ598073.1	Telamonia vlijmi
MG564492.1	Tetragnatha macilenta
MG564497.1	Tetragnatha maxillosa
NC_025775.1	Tetragnatha moua
MG564495.1	Tetragnatha nitens
KP306790.1	Tetragnatha puella
MG564498.1	Tetragnatha riveti
MG564499.1	Tetragnatha sp
MG564494.1	Tetragnatha tincochacae
LC619787.1	Trichonephila clavipes
KP100666.1	Wadicosa fidelis
MT920411.1	Aculepeira serpentina
MT920412.1	Agelena chayu
ON411614.1	Agelena labyrinthica
OQ928347.1	Agyneta palgongsanensis
OQ928296.1	Allagelena difficilis
MW776435.1	Alopecosa cursor
ON411615.1	Alopecosa licenti
OX578156.1	Amaurobius ferox
MT920413.1	Anyphaena sp.
OQ928333.1	Araneus ventricosus
OX387452.1	Argiope bruennichi
OQ928322.1	Attulus fasciger
OQ928369.1	Attulus penicillatus
MW832848.1	Atypus sp.
OQ928348.1	Bathyphantes gracilis
OK105082.1	Brachypelma boehmei
OQ928375.1	Cheiracanthium brevispinum
MW832845.1	Cheiracanthium erraticum
MW776437.1	Chrysso nordica
OQ928345.1	Clubiona japonicola
ON411612.1	Clubiona sp.
OQ928336.1	Coelotes modestus
OQ928328.1	Coleosoma octomaculatum
MW832855.1	Dendryphantes sp.
OQ928351.1	Dictyna arundinacea
MT920402.1	Dictyna namulinensis
MT920408.1	Drassodes pectinifer
MW832851.1	Ebrechtella tricuspidata
OQ928357.1	Enoplognatha caricis
MT920409.1	Enoplognatha margarita
OQ928346.1	Erigone prominens
OQ928320.1	Evarcha albaria
MK381265.1	Evarcha coreana
MW832847.1	Evarcha sp.
OQ928367.1	Gnaphosa kansuensis
MW776433.1	Gnaphosa kompirensis
OQ928361.1	Gnaphosa licenti
ON411608.1	Gnaphosa sp.
OQ928326.1	Gnathonarium dentatum
OQ852483.1	Hahnia corticicola
MT174468.2	Halocosa hatanensis
MT920410.1	Hamataliwa sp.
MW832849.1	Heliophanus lineiventris
MW832850.1	Heriaeus mellotteei
OQ928325.1	Howaia mogera
MT920407.1	Hygropoda sp.
OQ928324.1	Hylyphantes graminicola
OQ928366.1	Hypsosinga sanguinea
OQ928337.1	Iwogumoa plancyi
MN842140.1	Latrodectus hesperus
OP271740.1	Loxosceles laeta
MK257773.1	Loxosceles rufescens
MK774654.1	Lyrognathus crotalus
ON411526.1	Macrothele yani
OQ928338.1	Marinarozelotes jaxartensis
MT874493.1	Marpissa muscosa
OW119935.1	Meta bourneti
OX375885.1	Metellina segmentata
OQ928368.1	Micaria dives
MW776436.1	Microlinyphia pusilla
OQ928323.1	Myrmarachne gisti
MW178204.1	Nephila pilipes
MW178206.1	Nephila vitiana
MT874494.1	Nuctenea umbratica
OQ928352.1	Opopaea plumula
OQ928353.1	Oxyopes licenti
OQ928304.1	Pachygnatha tenera
OQ928365.1	Paidiscura subpallens
OX421982.1	Parasteatoda lunata
OQ928373.1	Parasteatoda tepidariorum
OQ928301.1	Pardosa astrigera
ON411611.1	Pardosa sp.
OQ928339.1	Pardosa yadongensis
MW832846.1	Peucetia latikae
MZ603881.1	Phidippus regius
ON411609.1	Phidippus sp.
MW776438.1	Philodromus cespitum
ON411613.1	Philodromus histrio
OQ928331.1	Pholcus crypticolens
OQ928330.1	Pholcus manueli
MT874491.1	Pholcus phalangioides
OP271741.1	Phoneutria sp.
OQ928350.1	Phrurolithus sinicus
OQ928329.1	Phrurolithus splendidus
OQ928358.1	Pirata subpiraticus
MN296112.1	Pisaura bicornis
OQ928371.1	Plexippus setipes
MT920401.1	Poeciloneta variegata
MT920414.1	Psechrus inflatus
OQ928318.1	Pseudicius vulpes
MT920406.1	Salticidae sp.
OQ928321.1	Salticus latidentatus
MZ308447.1	Siler cupreus
MW832857.1	Singa sp.
MW832854.1	Stegodyphus lineatus
OQ928372.1	Talavera trivittata
MZ888504.1	Tamgrinia laticeps
MZ888505.1	Tamgrinia tibetana
OR241368.1	Tetragnatha anuenue
OR241373.1	Tetragnatha brevignatha
OR241376.1	Tetragnatha filiciphilia
OR241381.1	Tetragnatha kamakou
OR241387.1	Tetragnatha kauaiensis
OR241390.1	Tetragnatha kikokiko
OR241392.1	Tetragnatha kukuiki
OY796687.1	Tetragnatha montana
OR241393.1	Tetragnatha obscura
OR241394.1	Tetragnatha perreirai
OR241398.1	Tetragnatha pilosa
OQ928305.1	Tetragnatha praedonia
OR241407.1	Tetragnatha quasimodo
OR241419.1	Tetragnatha stelarobusta
OR241421.1	Tetragnatha tantalus
OQ928340.1	Tetragnatha vermiformis
OR241422.1	Tetragnatha waikamoi
OQ928349.1	Theridion pinastri
OQ928370.1	Theridion varians
MW832852.1	Thomisus onustus
MW832858.1	Titanoecidae sp.
MT920405.1	Trachelas alticolus
MW178205.1	Trichonephila antipodiana
OQ928332.1	Trichonephila clavata
ON093240.1	Trogloneta yuensis
ON093209.1	Trogloneta yunnanense
MN615900.1	Tylorida striata
MT920404.1	Uloboridae sp.
OQ928327.1	Ummeliata feminea
MH752074.1	Uroctea compactilis
OQ928354.1	Uroctea lesserti
OQ928374.1	Zelotes davidi
EU520643.1	Mastigoproctus giganteus

## Sheet: note
Red markers are assembled mitogemomes for this study.
