# Supplementary material for: Molecular Phylogenetic Relationships Based on Mitogenomes of Spider: Insights Into Evolution and Adaptation to Extreme Environments
Source: Ecol Evol. 2025 Jan 7;15(1):e70774. doi: 10.1002/ece3.70774 (PMC11707259; doi:10.1002/ece3.70774)
Supplement: Supplementary file 8 — Appendix S2. The 76 accession numbers for mitochondrial genome characterization in spiders. [file ECE3-15-e70774-s007.xlsx]

## Sheet: Sheet1
Supplementary 2. 76 accession numbers for mitogenome characterization in spiders.
ID	Name	Family
OP650212.1	Heteropoda venatoria	Sparassidae
NC_005925.1	Cyriopagopus schmidti	Theraphosidae
KJ907736.1	Argyroneta aquatica	Dictynidae
KX290739.1	Agelena silvatica	Agelenidae
MT862432.1	Amaurobius fenestralis	Amaurobiidae
KU365988.1	Araneus angulatus	Araneidae
MT862433.1	Araneus diadematus	Araneidae
MT862431.1	Araneus quadratus	Araneidae
MW822556.1	Araniella displicata	Araneidae
KJ607907.1	Argiope amoena	Araneidae
MN331657.1	Argiope ocula	Araneidae
MK512574.1	Argiope perforata	Araneidae
MN651970.1	Asemonea sichuanensis	Salticidae
MT832081.1	Atypus karschi	Atypidae
OK298473.1	Brachypelma albiceps	Theraphosidae
EU523754.1	Calisoga longitarsis	Nemesiidae
KP402247.1	Carrhotus xanthogramma	Salticidae
OP785748.1	Cheiracanthium insigne	Cheiracanthiidae
MN334527.1	Cheiracanthium triviale	Cheiracanthiidae
MH891570.1	Cheliceroides longipalpis	Salticidae
OQ281589.1	Corythalia opima	Salticidae
KP862583.1	Cyclosa argenteoalba	Araneidae
MK512575.1	Cyclosa japonica	Araneidae
MN877932.1	Cyriopagopus hainanus	Theraphosidae
KR259802.1	Cyrtarachne nagasakiensis	Araneidae
MW178198.1	Desis jiaxiangi	Desidae
KU354434.1	Dolomedes angustivirgatus	Pisauridae
MH922026.1	Epeus alboguttatus	Salticidae
AY571145.1	Habronattus oregonensis	Salticidae
MN052924.1	Harpactocrates apennicola	Dysderidae
EU523753.1	Hypochilus thorelli	Hypochilidae
KR259803.1	Hypsosinga pygmaea	Araneidae
MN296353.1	Leucauge celebesiana	Tetragnathidae
MN365897.1	Leucauge wulingensis	Tetragnathidae
MT862426.1	Linyphia triangularis	Linyphiidae
JQ407803.1	Liphistius erawan	Liphistiidae
ON951647.1	Lycosa grahami	Lycosidae
OK032619.1	Lycosa shansia	Lycosidae
OK032620.1	Lycosa singoriensis	Lycosidae
ON951646.1	Lycosa sp	Lycosidae
MH643812.1	Mesabolivar sp	Pholcidae
KR259805.1	Neoscona adianta	Araneidae
MK052682.1	Neoscona multiplicans	Araneidae
KR259804.1	Neoscona nautica	Araneidae
MK086023.1	Neoscona scylla	Araneidae
KP100667.1	Neoscona theisi	Araneidae
MK518391.1	Oxyopes hupingensis	Oxyopidae
KM272950.1	Oxyopes sertatus	Oxyopidae
KM507783.1	Oxytate striatipes	Thomisidae
OQ429315.1	Parabathippus shelfordi	Salticidae
MN052920.1	Parachtes ignavus	Dysderidae
MN052922.1	Parachtes limbarae	Dysderidae
MN052919.1	Parachtes riberai	Dysderidae
MN052923.1	Parachtes romandiolae	Dysderidae
MN052921.1	Parachtes teruelis	Dysderidae
OL961319.1	Parasteatoda cingulata	Theridiidae
KM272948.1	Pardosa laura	Lycosidae
OR888932.1	Pardosa pseudoannulata	Lycosidae
ON118383.1	Pardosa pusiola	Lycosidae
MT773150.1	Phanuelus gladstone	Salticidae
MZ507571.1	Philodromus sp	Philodromidae
MW540530.1	Phintella cavaleriei	Salticidae
KJ782458.1	Pholcus sp	Pholcidae
MZ902035.1	Phoneutria boliviensis	Ctenidae
JQ407802.1	Phyxioschema suthepium	Dipluridae
MT862414.1	Pisaura mirabilis	Pisauridae
NC_061408.1	Plator insolens	Trochanteriidae
OM397542.1	Plator insolens	Trochanteriidae
KM114572.1	Plexippus paykulli	Salticidae
KM114573.1	Selenops bursarius	Selenopidae
NC_005924.1	Songthela hangzhouensis	Liphistiidae
KJ598073.1	Telamonia vlijmi	Salticidae
NC_025775.1	Tetragnatha maxillosa	Tetragnathidae
KP306790.1	Tetragnatha nitens	Tetragnathidae
LC619787.1	Trichonephila clavipes	Nephilidae
KP100666.1	Wadicosa fidelis	Lycosidae
