# Supplementary material for: Molecular Phylogenetic Relationships Based on Mitogenomes of Spider: Insights Into Evolution and Adaptation to Extreme Environments
Source: Ecol Evol. 2025 Jan 7;15(1):e70774. doi: 10.1002/ece3.70774 (PMC11707259; doi:10.1002/ece3.70774)
Supplement: Supplementary file 9 — Appendix S3. Alternative models and optimal partitioning strategies for 12 PCGs estimated using the Bayesian Information Criterion (BIC) in PartitionFinder. [file ECE3-15-e70774-s012.xlsx]

## Sheet: Sheet1
Supplementary 3. Alternative models and optimal partitioning strategies for 12 PCGs estimated using the Bayesian Information Criterion (BIC) in PartitionFinder.
No.	Model	Score	Gene
1	GTR+F+I+G4	97802.5	ATP6
2	GTR+F+I+G4	223311	COX1
3	GTR+F+I+G4	91994.7	COX2
4	GTR+F+I+G4	107563	COX3
5	GTR+F+I+G4	179324	CYTB
6	GTR+F+I+G4	122308	ND1
7	GTR+F+I+G4	62082.6	ND2
8	TIM+F+I+G4	17720.4	ND3
9	GTR+F+I+G4	125962	ND4
10	GTR+F+I+G4	30705.7	ND4L
11	GTR+F+I+G4	157050	ND5
12	GTR+F+I+G4	17699.6	ND6
