# Supplementary material for: Molecular Phylogenetic Relationships Based on Mitogenomes of Spider: Insights Into Evolution and Adaptation to Extreme Environments
Source: Ecol Evol. 2025 Jan 7;15(1):e70774. doi: 10.1002/ece3.70774 (PMC11707259; doi:10.1002/ece3.70774)
Supplement: Supplementary file 10 — Appendix S4. Dispersal rates of spiders in different geographic areas. [file ECE3-15-e70774-s020.xlsx]

## Sheet: Sheet1
Supplementary 4. Dispersal rates of spiders in different geographic areas. Regions: A:Palaearctic realm, B:Nearctic realm, C:Ethiopian realm, D: Neotropical realm, E:Oriental realm, F:Australian realm
Name	Code	Regions
Actinopus sp	000010	D
Aculepeira serpentina	100000	A
Afrarchaea woodae	001000	C
Agelena chayu	100000	A
Agelena labyrinthica	100000	A
Agelena silvatica	100000	A
Agyneta palgongsanensis	100000	A
Aliatypus gulosus	010000	B
Allagelena difficilis	000010	E
Allothele australis	001000	C
Alopecosa cursor	100000	A
Alopecosa licenti	100000	A
Amaurobius fenestralis	100000	A
Amaurobius ferox	110000	AB
Anyphaena sp.	010010	BE
Araneus angulatus	100000	A
Araneus diadematus	100000	A
Araneus quadratus	100000	A
Araneus ventricosus	100010	AE
Araniella displicata	100010	AE
Archoleptoneta gertschi	010000	B
Argiope amoena	000010	E
Argiope bruennichi	100010	AE
Argiope ocula	000010	E
Argiope perforata	000010	E
Argyroneta aquatica	100000	A
Ariadna bicolor	010000	B
Asemonea sichuanensis	000010	E
Atrax robustus	000001	F
Attulus fasciger	100000	A
Attulus penicillatus	100000	A
Atypoides gertschi	010000	B
Atypus karschi	100010	AE
Atypus sp.	100010	AE
Australothele jamiesoni	000001	F
Austrochilidae sp	000100	D
Bathyphantes gracilis	110000	AB
Brachypelma albiceps	010000	B
Brachypelma boehmei	010000	B
Calileptoneta californica	010000	B
Calileptoneta cokendolpheri	010000	B
Calisoga longitarsis	010000	B
Carrhotus xanthogramma	100010	AE
Centrothele nardi	000001	F
Cheiracanthium brevispinum	100000	A
Cheiracanthium erraticum	100000	A
Cheiracanthium insigne	100000	A
Cheiracanthium triviale	100000	A
Cheliceroides longipalpis	100000	A
Chilongius palmas	000010	D
Chrysso nordica	110000	AB
Cicurina baronia	100000	A
Clubiona japonicola	100010	AE
Clubiona sp.	100010	AE
Coelotes modestus	100000	A
Coleosoma octomaculatum	100010	AE
Corythalia opima	010100	BD
Cybaeozyga sp	010000	B
Cyclosa argenteoalba	000010	E
Cyclosa japonica	100010	AE
Cyriopagopus hainanus	000010	E
Cyriopagopus schmidti	000010	E
Cyrtarachne nagasakiensis	000010	E
Cyrtophora moluccensis	000011	EF
Dendryphantes sp.	100000	A
Desis jiaxiangi	000010	E
Dictyna arundinacea	110010	ABE
Dictyna namulinensis	100000	A
Doliomalus cimicoides	000100	D
Dolomedes angustivirgatus	100010	AE
Drassinella sp	010000	B
Drassodella salisburyi	010000	B
Drassodes pectinifer	100000	A
Ebrechtella tricuspidata	100010	AE
Enoplognatha caricis	100010	AE
Enoplognatha margarita	100000	A
Epeus alboguttatus	000010	E
Erigone prominens	100010	AE
Evarcha albaria	100010	AE
Evarcha coreana	100010	AE
Evarcha sp.	100010	AE
Filistata insidiatrix	100000	A
Galianoella leucostigma	000100	D
Gnaphosa kansuensis	100010	AE
Gnaphosa kompirensis	100010	AE
Gnaphosa licenti	100010	AE
Gnaphosa sp.	100000	A
Gnathonarium dentatum	110010	ABE
Goeldia sp.	000100	D
Habronattus oregonensis	010000	B
Hadronyche versuta	000001	F
Hahnia corticicola	100010	AE
Hahnia corticicola	100010	AE
Halocosa hatanensis	100000	A
Hamataliwa sp.	000010	E
Harpactocrates apennicola	100000	A
Hebestatis theveneti	010000	B
Heliophanus lineiventris	100000	A
Heriaeus mellotteei	100010	AE
Heteropoda venatoria	000010	E
Howaia mogera	100010	AE
Hygropoda sp.	000011	E
Hylyphantes graminicola	100010	AE
Hypochilus bernardino	010000	B
Hypochilus sheari	010000	B
Hypochilus thorelli	010000	B
Hypsosinga pygmaea	110010	ABE
Hypsosinga sanguinea	100010	AE
Iwogumoa plancyi	100010	AE
Izithunzi capense	001000	C
Kibramoa suprenans	010000	B
Latrodectus hesperus	010000	B
Leucauge celebesiana	100011	AEF
Leucauge wulingensis	000010	E
Linyphia triangularis	100000	A
Liphistius erawan	000010	E
Loxosceles laeta	000010	E
Loxosceles rufescens	100010	AE
Loxosceles similis	000100	D
Lycosa grahami	000010	E
Lycosa shansia	100000	A
Lycosa singoriensis	100000	A
Lycosa sp	100000	A
Lyrognathus crotalus	000010	E
Macrothele yani	000010	E
Marinarozelotes jaxartensis	100000	A
Marpissa muscosa	100000	A
Mesabolivar sp	000100	D
Meta bourneti	100000	A
Metellina segmentata	100000	A
Micaria dives	100000	A
Microlinyphia pusilla	110000	AB
Miturga albopunctata	000001	F
Myrmarachne gisti	100010	AE
Neoscona adianta	100010	AE
Neoscona multiplicans	000010	E
Neoscona nautica	000010	E
Neoscona scylla	100010	AE
Neoscona theisi	000010	E
Nephila pilipes	100001	AF
Nephila vitiana	100001	AF
Nuctenea umbratica	100000	A
Opopaea plumula	000010	E
Orienticius vulpes	100010	AE
Oxyopes hupingensis	000010	E
Oxyopes licenti	100000	A
Oxyopes sertatus	000010	E
Oxytate striatipes	100010	AE
Pachygnatha tenera	100010	AE
Paidiscura subpallens	100010	AE
Parabathippus shelfordi	000010	E
Parachtes ignavus	100000	A
Parachtes limbarae	100000	A
Parachtes riberai	100000	A
Parachtes romandiolae	100000	A
Parachtes teruelis	100000	A
Parasteatoda cingulata	000010	E
Parasteatoda lunata	100000	A
Parasteatoda tepidariorum	110010	ABE
Pardosa astrigera	100010	AE
Pardosa laura	100010	AE
Pardosa pseudoannulata	100010	AE
Pardosa pusiola	000010	E
Pardosa sp.	100010	AE
Pardosa yadongensis	100000	A
Peucetia latikae	000010	E
Phanuelus gladstone	000010	E
Phidippus regius	010000	B
Phidippus sp.	010000	B
Philodromus cespitum	110000	AB
Philodromus histrio	110000	AB
Philodromus sp	100000	A
Phintella cavaleriei	100010	AE
Pholcus crypticolens	100000	A
Pholcus manueli	100010	AE
Pholcus phalangioides	100010	AE
Pholcus sp	100010	AE
Phoneutria boliviensis	000100	D
Phoneutria sp.	000100	D
Phrurolithus sinicus	100010	AE
Phrurolithus splendidus	000010	E
Phyxioschema suthepium	000010	E
Pirata subpiraticus	100010	AE
Pisaura bicornis	100010	AE
Pisaura mirabilis	100000	A
Plator insolens	100000	A
Plator insolens	100000	A
Plectreurys conifera	010000	B
Plexippus paykulli	101001	ACF
Plexippus setipes	100010	AE
Poeciloneta variegata	110000	AB
Psechrus inflatus	000010	E
Salticidae sp.	100010	AE
Salticus latidentatus	100010	AE
Selenops bursarius	100010	AE
Siler cupreus	100010	AE
Singa sp.	100010	AE
Songthela hangzhouensis	000010	E
Songthela sp	000010	E
Stegodyphus dumicola	001000	C
Stegodyphus lineatus	100000	A
Stegodyphus mimosarum	001000	C
Syspira longipes	010000	B
Talavera trivittata	100000	A
Tamgrinia laticeps	000010	E
Tamgrinia tibetana	100000	A
Tasmanoonops alipes	000001	F
Telamonia vlijmi	100010	AE
Telema tenella	100000	A
Tetragnatha anuenue	010000	B
Tetragnatha brevignatha	010000	B
Tetragnatha filiciphilia	010000	B
Tetragnatha kamakou	010000	B
Tetragnatha kauaiensis	010000	B
Tetragnatha kikokiko	010000	B
Tetragnatha kukuiki	010000	B
Tetragnatha macilenta	000001	F
Tetragnatha maxillosa	010100	BD
Tetragnatha montana	100000	A
Tetragnatha moua	000001	F
Tetragnatha nitens	010000	E
Tetragnatha obscura	010000	B
Tetragnatha perreirai	010000	B
Tetragnatha pilosa	010000	B
Tetragnatha praedonia	100010	AE
Tetragnatha puella	000011	EF
Tetragnatha quasimodo	010000	B
Tetragnatha riveti	000100	D
Tetragnatha sp	000100	D
Tetragnatha stelarobusta	010000	B
Tetragnatha tantalus	010000	B
Tetragnatha tincochacae	000100	D
Tetragnatha vermiformis	000010	E
Tetragnatha waikamoi	010000	B
Thelechoris striatipes	001000	C
Theridion pinastri	100010	AE
Theridion varians	110000	AB
Thomisus onustus	100010	AE
Titanoecidae sp.	100000	A
Trachelas alticolus	100000	A
Trichonephila antipodiana	000011	EF
Trichonephila clavata	100010	AE
Trichonephila clavipes	010100	BD
Trogloneta yuensis	000010	E
Trogloneta yunnanense	000010	E
Tylorida striata	000011	EF
Uloboridae sp.	100000	A
Ummeliata feminea	100010	AE
Uroctea compactilis	100010	AE
Uroctea lesserti	100000	A
Usofila pacifica	010000	B
Wadicosa fidelis	100010	AE
Xenoplectus sp	000100	D
Zelotes davidi	100010	AE
Pritha bakeri	000011	EF

## Sheet: Sheet3
note: A:Palaearctic realm, B:Nearctic realm, C:Ethiopian realm, D: Neotropical realm, E:Oriental realm, F:Australian realm
World Spider Catalog. 2024. World Spider Catalog. Version 25.0. Natural History Museum Bern, online at http://wsc.nmbe.ch, accessed on {7 May 2024}.
Ubick D, Paquin P, Cushing P, et al. 2005. Spiders of North America: An Identification Manual. American Arachnological Society, 24-431.
Ocque R and Dippenaar-Schoeman AS. 2006. Spider families of the world. Musée Royal de l'Afrique Central Tervuren, 336pp.
Li SQ adn Lin YC. 2016. List of living species in China - Volume II Animals - Invertebrates (I)/Arachnida/Arachnida. Beijing: Science Press, 1-549.
