# Supplementary material for: Molecular Phylogenetic Relationships Based on Mitogenomes of Spider: Insights Into Evolution and Adaptation to Extreme Environments
Source: Ecol Evol. 2025 Jan 7;15(1):e70774. doi: 10.1002/ece3.70774 (PMC11707259; doi:10.1002/ece3.70774)
Supplement: Supplementary file 11 — Appendix S5. Trait coding in different spider species. [file ECE3-15-e70774-s018.xlsx]

## Sheet: Sheet1
Supplementary 5. Trait coding in different spider species.
Actinopus sp	M
Aculepeira serpentina	G
Afrarchaea woodae	N
Agelena chayu	B
Agelena labyrinthica	B
Agelena silvatica	B
Agyneta palgongsanensis	J
Aliatypus gulosus	M
Allagelena difficilis	B
Allothele australis	A
Alopecosa cursor	N
Alopecosa licenti	N
Amaurobius fenestralis	B
Amaurobius ferox	B
Anyphaena sp	O
Araneus angulatus	G
Araneus diadematus	G
Araneus quadratus	G
Araneus ventricosus	G
Araniella displicata	G
Archoleptoneta gertschi	C
Argiope amoena	G
Argiope bruennichi	G
Argiope ocula	G
Argiope perforata	G
Argyroneta aquatica	F
Ariadna bicolor	K
Asemonea sichuanensis	N
Atrax robustus	B
Attulus fasciger	N
Attulus penicillatus	N
Atypoides gertschi	M
Atypus karschi	H
Atypus sp	H
Australothele jamiesoni	A
Austrochilidae sp	J
Bathyphantes gracilis	J
Brachypelma albiceps	O
Brachypelma boehmei	O
Calileptoneta californica	C
Calileptoneta cokendolpheri	C
Calisoga longitarsis	P
Carrhotus xanthogramma	N
Centrothele nardi	N
Cheiracanthium brevispinum	O
Cheiracanthium erraticum	O
Cheiracanthium insigne	O
Cheiracanthium triviale	O
Cheliceroides longipalpis	N
Chilongius palmas	N
Chrysso nordica	J
Cicurina baronia	C
Clubiona japonicola	O
Clubiona sp	O
Coelotes modestus	B
Coleosoma octomaculatum	J
Corythalia opima	N
Cybaeozyga sp	B
Cyclosa argenteoalba	G
Cyclosa japonica	G
Cyriopagopus hainanus	O
Cyriopagopus schmidti	O
Cyrtarachne nagasakiensis	G
Cyrtophora moluccensis	G
Dendryphantes sp	N
Desis jiaxiangi	O
Dictyna arundinacea	F
Dictyna namulinensis	F
Doliomalus cimicoides	N
Dolomedes angustivirgatus	N
Drassinella sp	N
Drassodella salisburyi	N
Drassodes pectinifer	N
Ebrechtella tricuspidata	N
Enoplognatha caricis	J
Enoplognatha margarita	J
Epeus alboguttatus	N
Erigone prominens	J
Evarcha albaria	N
Evarcha coreana	N
Evarcha sp	N
Filistata insidiatrix	K
Galianoella leucostigma	N
Gnaphosa kansuensis	N
Gnaphosa kompirensis	N
Gnaphosa licenti	N
Gnaphosa sp	N
Gnathonarium dentatum	J
Goeldia sp	C
Habronattus oregonensis	N
Hadronyche versuta	B
Hahnia corticicola1	J
Hahnia corticicola2	J
Halocosa hatanensis	B
Hamataliwa sp	N
Harpactocrates apennicola	O
Hebestatis theveneti	M
Heliophanus lineiventris	N
Heriaeus mellotteei	N
Heteropoda venatoria	N
Howaia mogera	C
Hygropoda sp	N
Hylyphantes graminicola	J
Hypochilus bernardino	D
Hypochilus sheari	D
Hypochilus thorelli	D
Hypsosinga pygmaea	G
Hypsosinga sanguinea	G
Iwogumoa plancyi	B
Izithunzi capense	E
Kibramoa suprenans	O
Latrodectus hesperus	J
Leucauge celebesiana	G
Leucauge wulingensis	G
Linyphia triangularis	J
Liphistius erawan	M
Loxosceles laeta	N
Loxosceles rufescens	N
Loxosceles similis	N
Lycosa grahami	N
Lycosa shansia	P
Lycosa singoriensis	P
Lycosa sp	N
Lyrognathus crotalus	O
Macrothele yani	B
Marinarozelotes jaxartensis	N
Marpissa muscosa	N
Mesabolivar sp	J
Meta bourneti	G
Metellina segmentata	G
NC 061408 1	N
Microlinyphia pusilla	J
Miturga albopunctata	N
Myrmarachne gisti	N
Neoscona adianta	G
Neoscona multiplicans	G
Neoscona nautica	G
Neoscona scylla	G
Neoscona theisi	G
Nephila pilipes	G
Nephila vitiana	G
Nuctenea umbratica	G
Opopaea plumula	O
Orienticius vulpes	N
Oxyopes hupingensis	N
Oxyopes licenti	N
Oxyopes sertatus	N
Oxytate striatipes	N
Pachygnatha tenera	G
Paidiscura subpallens	J
Parabathippus shelfordi	N
Parachtes ignavus	O
Parachtes limbarae	O
Parachtes riberai	O
Parachtes romandiolae	O
Parachtes teruelis	O
Parasteatoda cingulata	J
Parasteatoda lunata	J
Parasteatoda tepidariorum	J
Pardosa astrigera	N
Pardosa laura	N
Pardosa pseudoannulata	N
Pardosa pusiola	N
Pardosa sp	N
Pardosa yadongensis	N
Peucetia latikae	N
Phanuelus gladstone	N
Phidippus regius	N
Phidippus sp	N
Philodromus cespitum	N
Philodromus histrio	N
Philodromus sp	N
Phintella cavaleriei	N
Pholcus crypticolens	J
Pholcus manueli	J
Pholcus phalangioides	J
Pholcus sp	J
Phoneutria boliviensis	N
Phoneutria sp	N
Phrurolithus sinicus	N
Phrurolithus splendidus	N
Phyxioschema suthepium	A
Pirata subpiraticus	J
Pisaura bicornis	N
Pisaura mirabilis	N
Plator insolens1	N
Plator insolens2	N
Plectreurys conifera	O
Plexippus paykulli	N
Plexippus setipes	N
Poeciloneta variegata	J
Psechrus inflatus	B
Salticidae sp	N
Salticus latidentatus	N
Selenops bursarius	N
Siler cupreus	N
Singa sp	G
Songthela hangzhouensis	M
Songthela sp	M
Stegodyphus dumicola	J
Stegodyphus lineatus	J
Stegodyphus mimosarum	J
Syspira longipes	N
Talavera trivittata	N
Tamgrinia laticeps	B
Tamgrinia tibetana	B
Tasmanoonops alipes	N
Telamonia vlijmi	N
Telema tenella	N
Tetragnatha anuenue	G
Tetragnatha brevignatha	G
Tetragnatha filiciphilia	G
Tetragnatha kamakou	G
Tetragnatha kauaiensis	G
Tetragnatha kikokiko	G
Tetragnatha kukuiki	G
Tetragnatha macilenta	G
Tetragnatha maxillosa	G
Tetragnatha montana	G
Tetragnatha moua	G
Tetragnatha nitens	G
Tetragnatha obscura	G
Tetragnatha perreirai	G
Tetragnatha pilosa	G
Tetragnatha praedonia	G
Tetragnatha puella	G
Tetragnatha quasimodo	G
Tetragnatha riveti	G
Tetragnatha sp	G
Tetragnatha stelarobusta	G
Tetragnatha tantalus	G
Tetragnatha tincochacae	G
Tetragnatha vermiformis	G
Tetragnatha waikamoi	G
Thelechoris striatipes	I
Theridion pinastri	J
Theridion varians	J
Thomisus onustus	N
Titanoecidae sp	C
Trachelas alticolus	N
Trichonephila antipodiana	G
Trichonephila clavata	G
Trichonephila clavipes	G
Trogloneta yuensis	J
Trogloneta yunnanense	J
Tylorida striata	G
Uloboridae sp	G
Ummeliata feminea	J
Uroctea compactilis	L
Uroctea lesserti	L
Usofila pacifica	N
Wadicosa fidelis	N
Xenoplectus sp	N
Zelotes davidi	N
Pritha bakeri	K
Mastigoproctus giganteus	N
Eremobates palpisetulosus	N
Pseudogarypus banksi	N

## Sheet: note
note:
Curtain-web/Tunnel-web	A
funnel-web	B
irregular web	C
lampshade web	D
loose spacewebs	E
mesh-like web	F
Orb-web	G
purseweb	H
Scatter-web	I
sheet-web	J
silk-lined tubular retreats	K
star-shaped sheetweb	L
trapdoor	M
free living	N
silken retreat	O
Cave dwellers	P
