# Supplementary material for: Molecular Phylogenetic Relationships Based on Mitogenomes of Spider: Insights Into Evolution and Adaptation to Extreme Environments
Source: Ecol Evol. 2025 Jan 7;15(1):e70774. doi: 10.1002/ece3.70774 (PMC11707259; doi:10.1002/ece3.70774)
Supplement: Supplementary file 12 — Appendix S6. The 28 spiders were used to study mitochondrial evolutionary rates and selection pressure analysis. [file ECE3-15-e70774-s013.xlsx]

## Sheet: Sheet1
Supplementary 6. The 28 spiders that were used to study mitochondrial evolutionary rates and selection pressure analysis.
ID	Rename
JQ407803	Liphistius erawan
MN331657	Argiope ocula
MK512574	Argiope perforata
KJ607907	Argiope amoena
KR259804	Neoscona nautica
KP100667	Neoscona theisi
KR259805	Neoscona adianta
MK086023	Neoscona scylla
MK052682	Neoscona multiplicans
MT862432	Amaurobius fenestralis
MW178198	Desis jiaxiangi
KX290739	Agelena silvatica
OP650212	Heteropoda venatoria
MT862414	Pisaura mirabilis
KJ907736	Argyroneta aquatica
KM507783	Oxytate striatipes
MK518391	Oxyopes hupingensis
KM272950	Oxyopes sertatus
KU354434	Dolomedes angustivirgatus
KM272948	Pardosa laura
KP100666	Wadicosa fidelis
MN334527	Cheiracanthium triviale
KM114573	Selenops bursarius
MH891570	Cheliceroides longipalpis
KP402247	Carrhotus xanthogramma
MH922026	Epeus alboguttatus
KJ598073	Telamonia vlijmi
KM114572	Plexippus paykulli
