# Supplementary material for: Molecular Phylogenetic Relationships Based on Mitogenomes of Spider: Insights Into Evolution and Adaptation to Extreme Environments
Source: Ecol Evol. 2025 Jan 7;15(1):e70774. doi: 10.1002/ece3.70774 (PMC11707259; doi:10.1002/ece3.70774)
Supplement: Supplementary file 13 — Appendix S7. Mean mitochondrial genome length of 76 species of spiders from 27 families. [file ECE3-15-e70774-s005.xlsx]

## Sheet: Sheet1
Supplementary 7. Mean mitochondrial genome length of 76 species of spiders from 27 families.
Species	Family	length
Heteropoda venatoria	Sparassidae	14523
Cyriopagopus schmidti	Theraphosidae	13874
Argyroneta aquatica	Dictynidae	16000
Achelia bituberculata	Ammotheidae	15474
Agelena silvatica	Agelenidae	14776
Amaurobius fenestralis	Amaurobiidae	13901
Araneus angulatus	Araneidae	14205
Araneus diadematus	Araneidae	14161
Araneus quadratus	Araneidae	14043
Araniella displicata	Araneidae	14097
Argiope amoena	Araneidae	14121
Argiope ocula	Araneidae	14079
Argiope perforata	Araneidae	14032
Asemonea sichuanensis	Salticidae	15419
Atypus karschi	Atypidae	14149
Brachypelma albiceps	Theraphosidae	13856
Calisoga longitarsis	Nemesiidae	14070
Carrhotus xanthogramma	Salticidae	14563
Cheiracanthium insigne	Cheiracanthiidae	14598
Cheiracanthium triviale	Cheiracanthiidae	14595
Cheliceroides longipalpis	Salticidae	14334
Corythalia opima	Salticidae	14775
Cyclosa argenteoalba	Araneidae	14575
Cyclosa japonica	Araneidae	14687
Cyriopagopus hainanus	Theraphosidae	13874
Cyrtarachne nagasakiensis	Araneidae	14402
Desis jiaxiangi	Desidae	14610
Dolomedes angustivirgatus	Pisauridae	14783
Epeus alboguttatus	Salticidae	14625
Eremobates palpisetulosus	Eremobatidae
Habronattus oregonensis	Salticidae	14381
Harpactocrates apennicola	Dysderidae	14213
Hypochilus thorelli	Hypochilidae	13991
Hypsosinga pygmaea	Araneidae	14193
Leucauge celebesiana	Tetragnathidae	13901
Leucauge wulingensis	Tetragnathidae	13990
Linyphia triangularis	Linyphiidae	14464
Liphistius erawan	Liphistiidae	14197
Lycosa grahami	Lycosidae	14240
Lycosa shansia	Lycosidae	14638
Lycosa singoriensis	Lycosidae	13686
Lycosa sp	Lycosidae	14589
Mesabolivar sp	Pholcidae	14941
Neoscona adianta	Araneidae	14161
Neoscona multiplicans	Araneidae	14074
Neoscona nautica	Araneidae	14049
Neoscona scylla	Araneidae	14092
Neoscona theisi	Araneidae	14156
Oxyopes hupingensis	Oxyopidae	15078
Oxyopes sertatus	Oxyopidae	14442
Oxytate striatipes	Thomisidae	14407
Parabathippus shelfordi	Salticidae	14258
Parachtes ignavus	Dysderidae	14667
Parachtes limbarae	Dysderidae	14111
Parachtes riberai	Dysderidae	14632
Parachtes romandiolae	Dysderidae	14220
Parachtes teruelis	Dysderidae	13850
Parasteatoda cingulata	Theridiidae	14263
Pardosa laura	Lycosidae	14513
Pardosa pseudoannulata	Lycosidae	14533
Pardosa pusiola	Lycosidae	14284
Phanuelus gladstone	Salticidae	14458
Philodromus sp	Philodromidae	14754
Phintella cavaleriei	Salticidae	14325
Pholcus sp	Pholcidae	14279
Phoneutria boliviensis	Ctenidae	14724
Phyxioschema suthepium	Dipluridae	13931
Pisaura mirabilis	Pisauridae	15180
Plator insolens	Trochanteriidae	14519
Plator insolens	Trochanteriidae	14519
Plexippus paykulli	Salticidae	14316
Pseudogarypus banksi	Pseudogarypidae
Selenops bursarius	Selenopidae	14272
Songthela hangzhouensis	Liphistiidae	14215
Telamonia vlijmi	Salticidae	14601
Tetragnatha maxillosa	Tetragnathidae	14414
Tetragnatha nitens	Tetragnathidae	14639
Trichonephila clavipes	Nephilidae	14902
Wadicosa fidelis	Lycosidae	14741
