# Supplementary material for: Molecular Phylogenetic Relationships Based on Mitogenomes of Spider: Insights Into Evolution and Adaptation to Extreme Environments
Source: Ecol Evol. 2025 Jan 7;15(1):e70774. doi: 10.1002/ece3.70774 (PMC11707259; doi:10.1002/ece3.70774)
Supplement: Supplementary file 14 — Appendix S8. The use of codons of 13 PCGs in 76 spiders. [file ECE3-15-e70774-s021.xlsx]

## Sheet: Sheet1
Supplementary 8 The use of codons of 13 PCGs in 76 spiders.
AminoAcid	Symbol	Codon	Number	RSCU
*	Ter	UAA	6033	1.1498
*	Ter	UAG	4461	0.8502
A	Ala	GCA	913	1.0061
A	Ala	GCC	545	0.6006
A	Ala	GCG	419	0.4617
A	Ala	GCU	1753	1.9317
C	Cys	UGC	904	0.4729
C	Cys	UGU	2919	1.5271
D	Asp	GAC	884	0.3864
D	Asp	GAU	3691	1.6136
E	Glu	GAA	3043	1.2598
E	Glu	GAG	1788	0.7402
F	Phe	UUC	4101	0.3735
F	Phe	UUU	17860	1.6265
G	Gly	GGA	2727	1.4111
G	Gly	GGC	721	0.3731
G	Gly	GGG	2009	1.0396
G	Gly	GGU	2273	1.1762
H	His	CAC	607	0.3434
H	His	CAU	2928	1.6566
I	Ile	AUC	3231	0.3924
I	Ile	AUU	13237	1.6076
K	Lys	AAA	3786	1.3082
K	Lys	AAG	2002	0.6918
L	Leu	CUA	2626	0.6054
L	Leu	CUC	1332	0.3071
L	Leu	CUG	1300	0.2997
L	Leu	CUU	4021	0.927
L	Leu	UUA	11627	2.6804
L	Leu	UUG	5121	1.1805
M	Met	AUA	7483	1.4513
M	Met	AUG	2829	0.5487
N	Asn	AAC	1895	0.3938
N	Asn	AAU	7730	1.6062
P	Pro	CCA	1199	0.9295
P	Pro	CCC	901	0.6984
P	Pro	CCG	372	0.2884
P	Pro	CCU	2688	2.0837
Q	Gln	CAA	2156	1.2992
Q	Gln	CAG	1163	0.7008
R	Arg	CGA	842	1.513
R	Arg	CGC	277	0.4978
R	Arg	CGG	541	0.9721
R	Arg	CGU	566	1.0171
S	Ser	AGA	2417	1.0588
S	Ser	AGC	1623	0.711
S	Ser	AGG	2150	0.9418
S	Ser	AGU	2492	1.0917
S	Ser	UCA	3272	1.4334
S	Ser	UCC	1815	0.7951
S	Ser	UCG	1083	0.4744
S	Ser	UCU	3410	1.4938
T	Thr	ACA	1631	1.1388
T	Thr	ACC	979	0.6835
T	Thr	ACG	542	0.3784
T	Thr	ACU	2577	1.7993
V	Val	GUA	2662	1.1038
V	Val	GUC	918	0.3806
V	Val	GUG	1619	0.6713
V	Val	GUU	4448	1.8443
W	Trp	UGA	3651	1.1072
W	Trp	UGG	2944	0.8928
Y	Tyr	UAC	2351	0.3711
Y	Tyr	UAU	10318	1.6289
