# Supplementary material for: Molecular Phylogenetic Relationships Based on Mitogenomes of Spider: Insights Into Evolution and Adaptation to Extreme Environments
Source: Ecol Evol. 2025 Jan 7;15(1):e70774. doi: 10.1002/ece3.70774 (PMC11707259; doi:10.1002/ece3.70774)
Supplement: Supplementary file 15 — Appendix S9. Summary of GC3s and ENC results for the mitochondrial genomes of 76 spider species. [file ECE3-15-e70774-s017.xlsx]

## Sheet: ATP6
Species	NCBI number	T3s	C3s	A3s	G3s	CAI	CBI	Fop	ENc	GC3s	GC
Agelena_silvatica	OP650212.1	0.5821	0.0249	0.4037	0.203	0.122	-0.221	0.243	32.26	0.15	0.263
Amaurobius_fenestralis	NC_005925.1	0.5764	0.0049	0.5276	0.0976	0.097	-0.336	0.167	29.76	0.06	0.202
Araneus_angulatus	KJ907736.1	0.5196	0.0441	0.4756	0.1811	0.092	-0.338	0.171	36.31	0.148	0.259
Araneus_diadematus	KX290739.1	0.5764	0.0394	0.4788	0.0846	0.121	-0.293	0.209	32.02	0.088	0.252
Araneus_quadratus	MT862432.1	0.5423	0.0348	0.503	0.1163	0.107	-0.278	0.215	34.22	0.103	0.255
Araniella_displicata	KU365988.1	0.515	0.085	0.4424	0.1556	0.106	-0.254	0.234	37.93	0.178	0.29
Argiope_amoena	MT862433.1	0.505	0.0693	0.4556	0.162	0.123	-0.16	0.282	36.88	0.171	0.295
Argiope_ocula	MT862431.1	0.5224	0.0547	0.5266	0.084	0.1	-0.312	0.194	34.24	0.102	0.257
Argyroneta_aquatica	MW822556.1	0.5635	0.0558	0.3962	0.208	0.111	-0.251	0.232	31.92	0.175	0.281
Asemonea_sichuanensis	KJ607907.1	0.6049	0.0244	0.4845	0.0804	0.106	-0.306	0.204	31.09	0.065	0.216
Atypus_karschi	MN331657.1	0.5	0.0255	0.4353	0.2519	0.093	-0.233	0.223	37.74	0.185	0.268
Brachypelma_albiceps	MN651970.1	0.4949	0.0051	0.3533	0.3497	0.104	-0.246	0.212	34.74	0.245	0.332
Calisoga_longitarsis	MT832081.1	0.5641	0.0256	0.2308	0.3846	0.13	-0.217	0.239	36.88	0.287	0.348
Carrhotus_xanthogramma	OK298473.1	0.5172	0.0296	0.5092	0.1587	0.09	-0.337	0.173	29.83	0.121	0.243
Cheiracanthium_insigne	EU523754.1	0.561	0.0244	0.5389	0.053	0.109	-0.275	0.207	31.53	0.055	0.229
Cheiracanthium_triviale	KP402247.1	0.5463	0.0293	0.5569	0.0455	0.109	-0.266	0.212	31.23	0.055	0.229
Cheliceroides_longipalpis	OP785748.1	0.5529	0	0.5988	0.0165	0.085	-0.328	0.171	25.79	0.009	0.196
Corythalia_opima	MN334527.1	0.5922	0.0049	0.3659	0.2481	0.111	-0.213	0.245	31.1	0.157	0.266
Cyclosa_argenteoalba	MH891570.1	0.48	0.065	0.5294	0.125	0.093	-0.214	0.256	34.89	0.135	0.257
Cyclosa_japonica	OQ281589.1	0.5025	0.0348	0.4882	0.1805	0.084	-0.334	0.177	36.14	0.144	0.272
Cyriopagopus_hainanus	KP862583.1	0.5271	0.0296	0.4364	0.2	0.112	-0.205	0.251	35.26	0.152	0.283
Cyriopagopus_schmidti	MK512575.1	0.5248	0.0446	0.4329	0.1875	0.108	-0.205	0.252	34.99	0.157	0.287
Cyrtarachne_nagasakiensis	MN877932.1	0.4826	0.0498	0.5422	0.1385	0.097	-0.289	0.195	36.37	0.13	0.251
Desis_jiaxiangi	KR259802.1	0.6195	0.0049	0.5159	0.062	0.112	-0.287	0.207	27.97	0.041	0.221
Dolomedes_angustivirgatus	MW178198.1	0.5911	0.0099	0.5062	0.1037	0.119	-0.281	0.202	29.43	0.073	0.23
Epeus_alboguttatus	KU354434.1	0.5124	0.0149	0.5789	0.0692	0.086	-0.295	0.192	28.65	0.056	0.235
Habronattus_oregonensis	MH922026.1	0.4732	0.0293	0.4651	0.2464	0.104	-0.237	0.226	38.15	0.184	0.281
Harpactocrates_apennicola	AY571145.1	0.5859	0.0101	0.4364	0.1716	0.11	-0.231	0.239	27.09	0.117	0.256
Heteropoda_venatoria	MN052924.1	0.5427	0.0503	0.3476	0.2692	0.119	-0.204	0.248	40.05	0.214	0.3
Hypochilus_thorelli	EU523753.1	0.6219	0.0199	0.4329	0.1008	0.119	-0.246	0.23	29.42	0.08	0.235
Hypsosinga_pygmaea	KR259803.1	0.5468	0.0246	0.537	0.0968	0.096	-0.306	0.191	28.13	0.079	0.228
Leucauge_celebesiana	MN296353.1	0.5446	0.0347	0.5	0.1172	0.107	-0.216	0.247	29.97	0.102	0.246
Leucauge_wulingensis	MN365897.1	0.561	0.078	0.4	0.1613	0.11	-0.241	0.247	35.05	0.167	0.275
Linyphia_triangularis	MT862426.1	0.5672	0.0149	0.3648	0.2794	0.112	-0.263	0.211	30.09	0.192	0.279
Lycosa_grahami	ON951647.1	0.5149	0.0248	0.6121	0.0547	0.092	-0.282	0.198	26.75	0.055	0.212
Lycosa_shansia	OK032619.1	0.53	0.01	0.559	0.1269	0.095	-0.295	0.191	29.74	0.088	0.229
Lycosa_singoriensis	OK032620.1	0.59	0.015	0.4747	0.145	0.113	-0.238	0.228	27.73	0.102	0.234
Lycosa_sp	ON951646.1	0.5677	0.0573	0.3841	0.1765	0.133	-0.202	0.261	36.79	0.169	0.296
Mesabolivar_sp	MH643812.1	0.57	0.04	0.4491	0.1259	0.116	-0.172	0.276	32.83	0.117	0.269
Neoscona_adianta	KR259805.1	0.5074	0.0542	0.4941	0.1324	0.106	-0.213	0.245	36.58	0.134	0.269
Neoscona_multiplicans	MK052682.1	0.5616	0.0099	0.5928	0.0155	0.104	-0.269	0.221	28.15	0.018	0.216
Neoscona_nautica	KR259804.1	0.53	0.035	0.515	0.1145	0.112	-0.23	0.243	33.44	0.103	0.26
Neoscona_scylla	MK086023.1	0.5779	0.0251	0.4881	0.0882	0.122	-0.238	0.238	31.93	0.079	0.254
Neoscona_theisi	KP100667.1	0.5871	0.005	0.521	0.084	0.107	-0.253	0.221	29.57	0.055	0.219
Oxyopes_hupingensis	MK518391.1	0.5222	0.0148	0.5569	0.1045	0.094	-0.314	0.176	33.99	0.079	0.233
Oxyopes_sertatus	KM272950.1	0.5842	0.0099	0.5123	0.0952	0.1	-0.289	0.2	29.67	0.065	0.225
Oxytate_striatipes	KM507783.1	0.4951	0.0294	0.5152	0.1667	0.08	-0.292	0.192	33.46	0.127	0.26
Parabathippus_shelfordi	OQ429315.1	0.5253	0.0404	0.432	0.1781	0.121	-0.199	0.246	40.13	0.161	0.295
Parachtes_ignavus	MN052920.1	0.4573	0.0553	0.3931	0.2917	0.11	-0.196	0.245	45.69	0.25	0.32
Parachtes_limbarae	MN052922.1	0.4925	0.0448	0.4094	0.259	0.108	-0.228	0.229	36.1	0.21	0.304
Parachtes_riberai	MN052919.1	0.5	0.025	0.4379	0.2313	0.125	-0.249	0.216	38.79	0.183	0.311
Parachtes_romandiolae	MN052923.1	0.4925	0.0547	0.3605	0.2808	0.117	-0.133	0.282	40.77	0.244	0.32
Parachtes_teruelis	MN052921.1	0.4876	0.01	0.6429	0.063	0.085	-0.372	0.148	27.24	0.046	0.207
Parasteatoda_cingulata	OL961319.1	0.5423	0.005	0.5975	0.0781	0.096	-0.325	0.177	27.8	0.051	0.21
Pardosa_laura	KM272948.1	0.5075	0.0101	0.6	0.1172	0.089	-0.33	0.173	30.82	0.079	0.22
Pardosa_pseudoannulata	OR888932.1	0.5101	0.0101	0.6013	0.1145	0.095	-0.346	0.164	29.89	0.08	0.229
Pardosa_pusiola	ON118383.1	0.5707	0.0049	0.4551	0.1556	0.101	-0.229	0.228	31.2	0.102	0.245
Phanuelus_gladstone	MT773150.1	0.5366	0.0244	0.5119	0.1194	0.105	-0.262	0.217	31.36	0.097	0.25
Philodromus_sp	MZ507571.1	0.5243	0.0243	0.5731	0.0547	0.09	-0.265	0.211	29.14	0.055	0.225
Phintella_cavaleriei	MW540530.1	0.5172	0.0788	0.3576	0.223	0.117	-0.191	0.261	41.65	0.223	0.335
Pholcus_sp	KJ782458.1	0.615	0.02	0.3168	0.2824	0.129	-0.238	0.233	32.69	0.191	0.276
Phoneutria_boliviensis	MZ902035.1	0.545	0.04	0.3902	0.2558	0.093	-0.301	0.196	32.58	0.192	0.282
Pisaura_mirabilis	MT862414.1	0.5644	0.0149	0.4645	0.1849	0.098	-0.345	0.175	34.14	0.118	0.261
Plator_insolens	NC_061408.1	0.5146	0.0291	0.5088	0.1223	0.096	-0.229	0.227	33.82	0.106	0.251
Plexippus_paykulli	KM114572.1	0.5616	0.0099	0.4821	0.1318	0.09	-0.317	0.182	30.22	0.089	0.245
Selenops_bursarius	KM114573.1	0.4406	0.1287	0.5087	0.0945	0.099	-0.25	0.228	42.04	0.177	0.266
Songthela_hangzhouensis	NC_005924.1	0.5222	0.0148	0.5491	0.0889	0.093	-0.26	0.208	28.24	0.069	0.229
Telamonia_vlijmi	KJ598073.1	0.46	0.07	0.5116	0.1379	0.096	-0.239	0.22	36.17	0.159	0.272
Tetragnatha_maxillosa	NC_025775.1	0.4851	0.0693	0.5394	0.1016	0.101	-0.3	0.196	35.91	0.126	0.255
Tetragnatha_nitens	KP306790.1	0.5482	0.0203	0.5157	0.1318	0.107	-0.28	0.213	30.71	0.1	0.247
Trichonephila_clavipes	LC619787.1	0.5123	0.0246	0.5828	0.1061	0.101	-0.282	0.202	30.91	0.087	0.222
Wadicosa_fidelis	KP100666.1	0.4828	0.0296	0.5235	0.1522	0.094	-0.278	0.196	30.52	0.126	0.264
Argiope_ocula	MN331657.1	0.5224	0.0547	0.5266	0.084	0.1	-0.312	0.194	34.24	0.102	0.257
Uroctea compactilis	MH752074.1	0.5174	0.0547	0.4176	0.2	0.1	-0.231	0.23	35.2	0.178	0.292
Evarcha coreana	MK381265.1	0.4706	0.0392	0.5833	0.1	0.094	-0.29	0.19	32.25	0.102	0.246
Pisaura bicornis	MN296112.1	0.5616	0.0345	0.5663	0.0233	0.102	-0.193	0.257	27.58	0.046	0.212

## Sheet: COX1
ID	NCBI number	T3s	C3s	A3s	G3s	CAI	CBI	Fop	Nc	GC3s	GC
Agelena_silvatica	OP650212.1	0.6389	0.0192	0.3351	0.1934	0.14	-0.213	0.267	31.16	0.138	0.309
Amaurobius_fenestralis	NC_005925.1	0.5763	0.0064	0.516	0.089	0.113	-0.287	0.221	27.83	0.059	0.265
Araneus_angulatus	KJ907736.1	0.5355	0.0237	0.4456	0.2045	0.121	-0.295	0.215	35.29	0.152	0.319
Araneus_diadematus	KX290739.1	0.5575	0.026	0.4447	0.177	0.119	-0.31	0.211	35.5	0.135	0.313
Araneus_quadratus	MT862432.1	0.5699	0.0215	0.4827	0.1184	0.123	-0.273	0.232	32.61	0.093	0.295
Araniella_displicata	KU365988.1	0.5161	0.0839	0.3871	0.223	0.124	-0.252	0.246	39.81	0.218	0.343
Argiope_amoena	MT862433.1	0.5396	0.0685	0.3904	0.2	0.133	-0.228	0.26	36.82	0.191	0.338
Argiope_ocula	MT862431.1	0.5579	0.0193	0.48	0.1405	0.12	-0.285	0.224	31.25	0.106	0.298
Argyroneta_aquatica	MW822556.1	0.5652	0.0457	0.3306	0.271	0.13	-0.233	0.257	34.79	0.216	0.34
Asemonea_sichuanensis	KJ607907.1	0.5532	0.0213	0.5256	0.0864	0.116	-0.292	0.218	32.03	0.073	0.28
Atypus_karschi	MN331657.1	0.5226	0.0409	0.4514	0.2021	0.106	-0.31	0.207	36.52	0.16	0.311
Brachypelma_albiceps	MN651970.1	0.585	0.0243	0.2813	0.3079	0.143	-0.19	0.278	31.35	0.228	0.356
Calisoga_longitarsis	MT832081.1	0.5143	0.0505	0.2415	0.3981	0.135	-0.243	0.244	38.04	0.317	0.402
Carrhotus_xanthogramma	OK298473.1	0.5662	0.0192	0.4622	0.1452	0.126	-0.268	0.235	34.12	0.11	0.306
Cheiracanthium_insigne	EU523754.1	0.5881	0.0191	0.4893	0.0822	0.129	-0.262	0.239	31.65	0.069	0.277
Cheiracanthium_triviale	KP402247.1	0.5869	0.0212	0.4853	0.0855	0.129	-0.256	0.242	31.97	0.073	0.279
Cheliceroides_longipalpis	OP785748.1	0.5805	0.0064	0.5224	0.0627	0.122	-0.269	0.235	29.44	0.045	0.273
Corythalia_opima	MN334527.1	0.6272	0.0086	0.3233	0.2338	0.149	-0.214	0.266	34.59	0.157	0.321
Cyclosa_argenteoalba	MH891570.1	0.5525	0.045	0.4773	0.1115	0.125	-0.256	0.24	33.86	0.112	0.304
Cyclosa_japonica	OQ281589.1	0.5342	0.0662	0.4069	0.1941	0.121	-0.218	0.264	35.11	0.183	0.323
Cyriopagopus_hainanus	KP862583.1	0.5459	0.0306	0.4164	0.1968	0.123	-0.235	0.247	34.18	0.159	0.335
Cyriopagopus_schmidti	MK512575.1	0.5248	0.0367	0.4151	0.2208	0.118	-0.241	0.242	35.85	0.18	0.336
Cyrtarachne_nagasakiensis	MN877932.1	0.5293	0.0521	0.4499	0.1806	0.116	-0.293	0.221	35.51	0.16	0.316
Desis_jiaxiangi	KR259802.1	0.609	0.0107	0.456	0.1086	0.127	-0.236	0.255	30.45	0.077	0.283
Dolomedes_angustivirgatus	MW178198.1	0.5962	0.0106	0.4615	0.1078	0.124	-0.203	0.271	30.14	0.077	0.284
Epeus_alboguttatus	KU354434.1	0.5427	0.0192	0.5279	0.099	0.115	-0.296	0.215	31.38	0.079	0.283
Habronattus_oregonensis	MH922026.1	0.5726	0.0128	0.455	0.1419	0.118	-0.27	0.233	32.98	0.102	0.3
Harpactocrates_apennicola	AY571145.1	0.5601	0.03	0.3529	0.265	0.131	-0.226	0.257	36.98	0.2	0.333
Heteropoda_venatoria	MN052924.1	0.6061	0.0152	0.3477	0.2226	0.119	-0.236	0.254	31.59	0.157	0.327
Hypochilus_thorelli	EU523753.1	0.5204	0.0925	0.3011	0.2926	0.146	-0.148	0.305	42.41	0.275	0.364
Hypsosinga_pygmaea	KR259803.1	0.5665	0.0129	0.4584	0.1656	0.12	-0.316	0.206	35.81	0.114	0.303
Leucauge_celebesiana	MN296353.1	0.633	0.0086	0.4027	0.1325	0.121	-0.213	0.264	28.62	0.09	0.293
Leucauge_wulingensis	MN365897.1	0.6086	0.0151	0.4332	0.1201	0.124	-0.218	0.26	29.31	0.09	0.294
Linyphia_triangularis	MT862426.1	0.5628	0.0584	0.3801	0.1902	0.134	-0.229	0.259	36.05	0.175	0.327
Lycosa_grahami	ON951647.1	0.6429	0.0087	0.3177	0.2138	0.144	-0.188	0.283	32.4	0.143	0.318
Lycosa_shansia	OK032619.1	0.5886	0.0148	0.4959	0.0842	0.126	-0.246	0.247	30.53	0.065	0.274
Lycosa_singoriensis	OK032620.1	0.6052	0.0086	0.393	0.186	0.124	-0.246	0.246	32.22	0.123	0.304
Lycosa_sp	ON951646.1	0.6047	0.0085	0.3925	0.1914	0.124	-0.221	0.263	31.55	0.126	0.304
Mesabolivar_sp	MH643812.1	0.583	0.0502	0.3008	0.2476	0.14	-0.179	0.282	34.71	0.209	0.347
Neoscona_adianta	KR259805.1	0.5206	0.0456	0.4771	0.1591	0.119	-0.322	0.201	34.38	0.144	0.314
Neoscona_multiplicans	MK052682.1	0.5322	0.03	0.4734	0.1688	0.117	-0.283	0.224	36.15	0.134	0.31
Neoscona_nautica	KR259804.1	0.5418	0.0193	0.5541	0.0762	0.116	-0.313	0.206	30.27	0.065	0.279
Neoscona_scylla	MK086023.1	0.5363	0.0321	0.4642	0.1721	0.115	-0.299	0.215	34.25	0.138	0.312
Neoscona_theisi	KP100667.1	0.5459	0.024	0.5014	0.127	0.13	-0.291	0.221	32.04	0.103	0.302
Oxyopes_hupingensis	MK518391.1	0.5832	0.0126	0.4868	0.0997	0.111	-0.248	0.245	29.88	0.072	0.278
Oxyopes_sertatus	KM272950.1	0.5736	0.0107	0.4558	0.1574	0.115	-0.267	0.236	29.93	0.108	0.295
Oxytate_striatipes	KM507783.1	0.5826	0.0212	0.464	0.11	0.124	-0.221	0.262	30.45	0.089	0.291
Parabathippus_shelfordi	OQ429315.1	0.569	0.0191	0.4113	0.2026	0.12	-0.268	0.234	33.17	0.144	0.307
Parachtes_ignavus	MN052920.1	0.5908	0.0131	0.3205	0.2834	0.139	-0.225	0.259	37	0.197	0.336
Parachtes_limbarae	MN052922.1	0.5541	0.0173	0.3514	0.2971	0.121	-0.293	0.218	36.77	0.207	0.338
Parachtes_riberai	MN052919.1	0.5767	0.0302	0.3396	0.2605	0.135	-0.197	0.275	39.09	0.195	0.342
Parachtes_romandiolae	MN052923.1	0.5411	0.0173	0.3838	0.283	0.13	-0.238	0.252	38.44	0.197	0.335
Parachtes_teruelis	MN052921.1	0.5705	0.0456	0.3836	0.1974	0.145	-0.182	0.287	38.22	0.169	0.325
Parasteatoda_cingulata	OL961319.1	0.5567	0.0021	0.5479	0.0817	0.114	-0.3	0.213	27.68	0.053	0.274
Pardosa_laura	KM272948.1	0.5904	0.0083	0.4895	0.085	0.12	-0.242	0.248	31.43	0.06	0.278
Pardosa_pseudoannulata	OR888932.1	0.576	0.0107	0.4647	0.1362	0.119	-0.26	0.239	32.22	0.095	0.296
Pardosa_pusiola	ON118383.1	0.586	0.0042	0.4409	0.1623	0.121	-0.255	0.242	31.73	0.104	0.296
Phanuelus_gladstone	MT773150.1	0.5777	0.0175	0.4435	0.1447	0.132	-0.263	0.235	32.98	0.109	0.305
Philodromus_sp	MZ507571.1	0.5591	0.0387	0.4595	0.1325	0.134	-0.244	0.252	37.67	0.119	0.302
Phintella_cavaleriei	MW540530.1	0.6008	0.0127	0.4668	0.0957	0.123	-0.259	0.241	29.67	0.071	0.279
Pholcus_sp	KJ782458.1	0.5226	0.0624	0.2835	0.3211	0.138	-0.186	0.276	41.04	0.276	0.385
Phoneutria_boliviensis	MZ902035.1	0.6454	0.011	0.2917	0.2418	0.149	-0.209	0.27	30.48	0.166	0.328
Pisaura_mirabilis	MT862414.1	0.5721	0.048	0.3188	0.2727	0.137	-0.206	0.272	34.51	0.219	0.341
Plator_insolens	NC_061408.1	0.5476	0.0195	0.4508	0.1792	0.123	-0.278	0.226	34.52	0.133	0.315
Plexippus_paykulli	KM114572.1	0.5385	0.0278	0.4613	0.1699	0.123	-0.279	0.226	35.56	0.134	0.315
Selenops_bursarius	KM114573.1	0.5775	0.0106	0.4316	0.1797	0.123	-0.277	0.227	33.38	0.122	0.301
Songthela_hangzhouensis	NC_005924.1	0.5117	0.1045	0.4634	0.0864	0.116	-0.242	0.25	39.75	0.152	0.325
Telamonia_vlijmi	KJ598073.1	0.5581	0.0233	0.5079	0.0906	0.127	-0.247	0.244	31.35	0.079	0.289
Tetragnatha_maxillosa	NC_025775.1	0.5394	0.032	0.4734	0.1564	0.119	-0.304	0.211	34.07	0.128	0.301
Tetragnatha_nitens	KP306790.1	0.53	0.0472	0.4507	0.1694	0.118	-0.244	0.249	35.94	0.151	0.316
Trichonephila_clavipes	LC619787.1	0.5498	0.013	0.5242	0.1026	0.112	-0.306	0.21	32.48	0.076	0.286
Wadicosa_fidelis	KP100666.1	0.5949	0.0148	0.4533	0.1151	0.118	-0.223	0.261	30.24	0.085	0.289
Argiope_ocula	MN331657.1	0.5579	0.0193	0.48	0.1405	0.12	-0.285	0.224	31.25	0.106	0.298
Uroctea compactilis	MH752074.1	0.5779	0.0281	0.3808	0.2085	0.13	-0.225	0.263	36.81	0.159	0.329
Evarcha coreana	MK381265.1	0.565	0.0171	0.4734	0.1299	0.123	-0.256	0.238	31.34	0.098	0.296
Pisaura bicornis	MN296112.1	0.6051	0.0064	0.469	0.096	0.125	-0.233	0.255	30.13	0.065	0.283

## Sheet: COX2
ID	NCBI number	T3s	C3s	A3s	G3s	CAI	CBI	Fop	Nc	GC3s	GC
Agelena_silvatica	OP650212.1	0.6412	0.0235	0.3478	0.2545	0.136	-0.262	0.238	34.28	0.169	0.287
Amaurobius_fenestralis	NC_005925.1	0.5729	0.0104	0.5806	0.0957	0.096	-0.322	0.197	31.72	0.061	0.223
Araneus_angulatus	KJ907736.1	0.6178	0.0209	0.4444	0.1308	0.13	-0.203	0.27	33.94	0.1	0.286
Araneus_diadematus	KX290739.1	0.5916	0.0314	0.4367	0.1769	0.131	-0.214	0.261	34.98	0.137	0.292
Araneus_quadratus	MT862432.1	0.5916	0.0157	0.5155	0.1102	0.115	-0.259	0.235	29.92	0.08	0.263
Araniella_displicata	KU365988.1	0.5312	0.0885	0.3987	0.24	0.13	-0.198	0.274	40.44	0.222	0.31
Argiope_amoena	MT862433.1	0.5947	0.0474	0.3812	0.2231	0.123	-0.294	0.212	35.23	0.179	0.304
Argiope_ocula	MT862431.1	0.5344	0.0159	0.5188	0.1805	0.109	-0.324	0.194	33.57	0.128	0.287
Argyroneta_aquatica	MW822556.1	0.586	0.0323	0.3618	0.2937	0.122	-0.273	0.227	38.71	0.208	0.312
Asemonea_sichuanensis	KJ607907.1	0.6053	0.0211	0.5497	0.0826	0.113	-0.287	0.223	30.84	0.062	0.236
Atypus_karschi	MN331657.1	0.5667	0.0333	0.434	0.2331	0.141	-0.223	0.25	34.09	0.178	0.304
Brachypelma_albiceps	MN651970.1	0.5889	0.0222	0.2788	0.3724	0.15	-0.198	0.271	33.59	0.276	0.37
Calisoga_longitarsis	MT832081.1	0.5351	0.0919	0.2595	0.3597	0.17	-0.164	0.29	45.33	0.324	0.4
Carrhotus_xanthogramma	OK298473.1	0.6907	0.0206	0.366	0.1667	0.153	-0.199	0.28	32.42	0.112	0.274
Cheiracanthium_insigne	EU523754.1	0.5684	0.0263	0.5649	0.0887	0.116	-0.288	0.213	28.26	0.076	0.243
Cheiracanthium_triviale	KP402247.1	0.5684	0.0263	0.5779	0.0726	0.116	-0.288	0.213	27.89	0.066	0.242
Cheliceroides_longipalpis	OP785748.1	0.6378	0	0.5097	0.0948	0.116	-0.251	0.242	29.92	0.051	0.24
Corythalia_opima	MN334527.1	0.6432	0.0108	0.2968	0.3307	0.136	-0.238	0.249	34.2	0.211	0.316
Cyclosa_argenteoalba	MH891570.1	0.5333	0.0513	0.463	0.2063	0.102	-0.276	0.223	35.54	0.167	0.293
Cyclosa_japonica	OQ281589.1	0.5503	0.0317	0.4968	0.1732	0.113	-0.282	0.224	36.42	0.133	0.291
Cyriopagopus_hainanus	KP862583.1	0.5301	0.0437	0.4251	0.2482	0.139	-0.174	0.281	34.09	0.2	0.326
Cyriopagopus_schmidti	MK512575.1	0.5659	0.0055	0.4286	0.2536	0.141	-0.188	0.275	31.52	0.171	0.315
Cyrtarachne_nagasakiensis	MN877932.1	0.544	0.0259	0.522	0.1707	0.102	-0.279	0.224	35.99	0.121	0.26
Desis_jiaxiangi	KR259802.1	0.5842	0.0105	0.4286	0.2381	0.109	-0.304	0.208	33.91	0.151	0.277
Dolomedes_angustivirgatus	MW178198.1	0.6071	0.0153	0.4873	0.129	0.133	-0.237	0.242	31.35	0.088	0.255
Epeus_alboguttatus	KU354434.1	0.5492	0.0155	0.6065	0.082	0.105	-0.285	0.216	32.41	0.061	0.251
Habronattus_oregonensis	MH922026.1	0.5895	0.0158	0.4481	0.2097	0.138	-0.257	0.243	34.8	0.138	0.292
Harpactocrates_apennicola	AY571145.1	0.5829	0.0535	0.4051	0.1985	0.164	-0.134	0.316	35.18	0.172	0.321
Heteropoda_venatoria	MN052924.1	0.5798	0.0319	0.4351	0.2177	0.12	-0.25	0.239	29.78	0.158	0.292
Hypochilus_thorelli	EU523753.1	0.5484	0.0753	0.3182	0.3258	0.144	-0.143	0.298	40.4	0.274	0.335
Hypsosinga_pygmaea	KR259803.1	0.5928	0.0258	0.4727	0.144	0.116	-0.234	0.245	31.35	0.106	0.262
Leucauge_celebesiana	MN296353.1	0.6064	0.016	0.4904	0.1417	0.139	-0.249	0.241	35.24	0.099	0.262
Leucauge_wulingensis	MN365897.1	0.5926	0.037	0.4777	0.1429	0.136	-0.249	0.241	33.08	0.118	0.278
Linyphia_triangularis	MT862426.1	0.6277	0.0585	0.3974	0.175	0.135	-0.247	0.248	35.47	0.152	0.278
Lycosa_grahami	ON951647.1	0.6524	0.016	0.3333	0.25	0.134	-0.237	0.246	29.94	0.164	0.291
Lycosa_shansia	OK032619.1	0.6154	0.0154	0.5188	0.075	0.123	-0.242	0.242	28.46	0.056	0.227
Lycosa_singoriensis	OK032620.1	0.6302	0.0208	0.4231	0.1653	0.135	-0.224	0.256	29.88	0.114	0.271
Lycosa_sp	ON951646.1	0.6198	0	0.4581	0.175	0.12	-0.275	0.223	28.8	0.1	0.257
Mesabolivar_sp	MH643812.1	0.5784	0.0649	0.3576	0.2623	0.16	-0.183	0.288	37.75	0.215	0.329
Neoscona_adianta	KR259805.1	0.5957	0.016	0.4688	0.1615	0.122	-0.279	0.223	31.98	0.114	0.284
Neoscona_multiplicans	MK052682.1	0.5625	0.0521	0.4172	0.2171	0.124	-0.219	0.262	37.85	0.178	0.296
Neoscona_nautica	KR259804.1	0.5781	0	0.5617	0.1083	0.116	-0.29	0.223	32.86	0.06	0.241
Neoscona_scylla	MK086023.1	0.6021	0.0419	0.4259	0.1641	0.13	-0.234	0.254	33.16	0.136	0.289
Neoscona_theisi	KP100667.1	0.593	0.0302	0.4371	0.1866	0.116	-0.288	0.216	36.52	0.14	0.295
Oxyopes_hupingensis	MK518391.1	0.6154	0.0154	0.5127	0.084	0.124	-0.253	0.238	29.94	0.061	0.248
Oxyopes_sertatus	KM272950.1	0.5773	0.0103	0.5195	0.1488	0.111	-0.357	0.179	33.78	0.094	0.269
Oxytate_striatipes	KM507783.1	0.5959	0	0.5064	0.1463	0.105	-0.328	0.184	33.43	0.085	0.251
Parabathippus_shelfordi	OQ429315.1	0.6	0.0263	0.4013	0.2358	0.132	-0.249	0.239	32.46	0.163	0.29
Parachtes_ignavus	MN052920.1	0.5297	0.0162	0.5031	0.209	0.115	-0.334	0.19	38.01	0.148	0.299
Parachtes_limbarae	MN052922.1	0.5027	0.0273	0.4395	0.3182	0.125	-0.334	0.188	42.28	0.226	0.319
Parachtes_riberai	MN052919.1	0.5435	0.0326	0.4691	0.2074	0.152	-0.233	0.257	33.75	0.162	0.305
Parachtes_romandiolae	MN052923.1	0.522	0.022	0.4125	0.3383	0.133	-0.338	0.195	40.53	0.233	0.33
Parachtes_teruelis	MN052921.1	0.5815	0.0435	0.4268	0.1985	0.177	-0.137	0.316	38.44	0.165	0.304
Parasteatoda_cingulata	OL961319.1	0.5206	0.0155	0.6211	0.0902	0.097	-0.392	0.153	28.81	0.065	0.238
Pardosa_laura	KM272948.1	0.6	0.0103	0.4906	0.1393	0.118	-0.287	0.215	31.66	0.089	0.252
Pardosa_pseudoannulata	OR888932.1	0.6308	0	0.45	0.1613	0.119	-0.272	0.223	30.66	0.093	0.259
Pardosa_pusiola	ON118383.1	0.6134	0.0103	0.478	0.1371	0.135	-0.226	0.252	30.07	0.089	0.257
Phanuelus_gladstone	MT773150.1	0.6105	0.0158	0.4539	0.188	0.137	-0.282	0.229	32.26	0.119	0.27
Philodromus_sp	MZ507571.1	0.5619	0.0258	0.481	0.188	0.109	-0.367	0.17	36.27	0.127	0.276
Phintella_cavaleriei	MW540530.1	0.5812	0.0366	0.5197	0.123	0.141	-0.229	0.255	32.98	0.104	0.257
Pholcus_sp	KJ782458.1	0.5667	0.05	0.3161	0.2963	0.146	-0.239	0.245	36.79	0.245	0.366
Phoneutria_boliviensis	MZ902035.1	0.6126	0.0052	0.3243	0.3417	0.119	-0.288	0.208	30.51	0.203	0.301
Pisaura_mirabilis	MT862414.1	0.5638	0.0426	0.4323	0.2266	0.13	-0.232	0.248	36.69	0.176	0.3
Plator_insolens	NC_061408.1	0.5829	0.0321	0.3734	0.288	0.122	-0.256	0.229	36.36	0.2	0.299
Plexippus_paykulli	KM114572.1	0.5926	0.0159	0.4545	0.189	0.126	-0.262	0.239	33.8	0.129	0.291
Selenops_bursarius	KM114573.1	0.5855	0.0259	0.4591	0.1716	0.135	-0.221	0.252	32.34	0.131	0.285
Songthela_hangzhouensis	NC_005924.1	0.4603	0.1587	0.5179	0.0809	0.146	-0.168	0.293	42.23	0.191	0.321
Telamonia_vlijmi	KJ598073.1	0.6053	0.0211	0.4744	0.1429	0.133	-0.236	0.251	29.16	0.104	0.272
Tetragnatha_maxillosa	NC_025775.1	0.5158	0.0579	0.4969	0.1797	0.101	-0.288	0.208	34.88	0.16	0.287
Tetragnatha_nitens	KP306790.1	0.5645	0.0538	0.4534	0.1679	0.141	-0.218	0.262	37.27	0.152	0.302
Trichonephila_clavipes	LC619787.1	0.5789	0.0211	0.5346	0.0952	0.129	-0.256	0.237	32.86	0.076	0.259
Wadicosa_fidelis	KP100666.1	0.5969	0	0.4873	0.1613	0.114	-0.281	0.22	33.1	0.093	0.264
Argiope_ocula	MN331657.1	0.5344	0.0159	0.5188	0.1805	0.109	-0.324	0.194	33.57	0.128	0.287
Uroctea compactilis	MH752074.1	0.555	0.0471	0.4512	0.1818	0.116	-0.274	0.221	35.04	0.155	0.304
Evarcha coreana	MK381265.1	0.5579	0.0526	0.4837	0.1545	0.13	-0.242	0.249	35.26	0.139	0.291
Pisaura bicornis	MN296112.1	0.5663	0.0204	0.5556	0.0982	0.1	-0.371	0.166	31.44	0.071	0.235

## Sheet: COX3
ID	NCBI number	T3s	C3s	A3s	G3s	CAI	CBI	Fop	Nc	GC3s	GC
Agelena_silvatica	OP650212.1	0.5783	0.0348	0.3812	0.2403	0.146	-0.187	0.279	32.05	0.182	0.304
Amaurobius_fenestralis	NC_005925.1	0.5781	0.0084	0.5405	0.1	0.115	-0.339	0.189	28.13	0.067	0.241
Araneus_angulatus	KJ907736.1	0.552	0.0181	0.5056	0.1688	0.133	-0.313	0.215	34.42	0.124	0.293
Araneus_diadematus	KX290739.1	0.5551	0.0352	0.5359	0.0955	0.14	-0.239	0.252	32.45	0.093	0.286
Araneus_quadratus	MT862432.1	0.5286	0.0396	0.547	0.1267	0.128	-0.256	0.243	35.96	0.113	0.278
Araniella_displicata	KU365988.1	0.4735	0.1637	0.3934	0.179	0.145	-0.11	0.331	39.63	0.269	0.368
Argiope_amoena	MT862433.1	0.4867	0.0531	0.4972	0.2166	0.141	-0.199	0.278	39.31	0.188	0.314
Argiope_ocula	MT862431.1	0.5374	0.0352	0.55	0.1104	0.137	-0.298	0.215	32.63	0.102	0.281
Argyroneta_aquatica	MW822556.1	0.558	0.0179	0.309	0.3457	0.137	-0.255	0.229	32.85	0.25	0.352
Asemonea_sichuanensis	KJ607907.1	0.5833	0.0307	0.5714	0.0444	0.118	-0.327	0.199	29.86	0.053	0.224
Atypus_karschi	MN331657.1	0.4977	0.0271	0.5028	0.2403	0.117	-0.301	0.198	33.02	0.178	0.292
Brachypelma_albiceps	MN651970.1	0.5385	0.0226	0.3556	0.303	0.137	-0.23	0.252	31.16	0.231	0.351
Calisoga_longitarsis	MT832081.1	0.4891	0.0568	0.2896	0.3795	0.138	-0.275	0.216	38.36	0.315	0.391
Carrhotus_xanthogramma	OK298473.1	0.5242	0.0308	0.5549	0.1293	0.117	-0.333	0.199	33.07	0.108	0.277
Cheiracanthium_insigne	EU523754.1	0.5459	0.0218	0.5475	0.1314	0.111	-0.318	0.207	33.3	0.093	0.248
Cheiracanthium_triviale	KP402247.1	0.557	0.0132	0.5506	0.1241	0.112	-0.333	0.2	32.74	0.082	0.25
Cheliceroides_longipalpis	OP785748.1	0.5677	0.0044	0.5843	0.0676	0.113	-0.279	0.224	28.87	0.045	0.25
Corythalia_opima	MN334527.1	0.5551	0.0264	0.4034	0.2632	0.137	-0.249	0.247	35.29	0.189	0.309
Cyclosa_argenteoalba	MH891570.1	0.4781	0.0658	0.5574	0.1333	0.112	-0.297	0.215	37.06	0.142	0.289
Cyclosa_japonica	OQ281589.1	0.4956	0.0526	0.5163	0.1745	0.116	-0.317	0.203	35.93	0.154	0.3
Cyriopagopus_hainanus	KP862583.1	0.4779	0.0619	0.4254	0.2722	0.133	-0.278	0.223	41.19	0.236	0.353
Cyriopagopus_schmidti	MK512575.1	0.518	0.0495	0.3953	0.2922	0.158	-0.284	0.23	39.21	0.234	0.356
Cyrtarachne_nagasakiensis	MN877932.1	0.5475	0.0769	0.4556	0.1862	0.128	-0.343	0.202	38	0.182	0.296
Desis_jiaxiangi	KR259802.1	0.5575	0.0133	0.573	0.0828	0.114	-0.28	0.222	29.79	0.062	0.258
Dolomedes_angustivirgatus	MW178198.1	0.5947	0.0132	0.4749	0.1554	0.141	-0.284	0.232	31.6	0.106	0.276
Epeus_alboguttatus	KU354434.1	0.5307	0.0132	0.6022	0.0667	0.106	-0.305	0.203	29.04	0.053	0.254
Habronattus_oregonensis	MH922026.1	0.5965	0.0307	0.4686	0.1469	0.142	-0.259	0.244	34.82	0.114	0.276
Harpactocrates_apennicola	AY571145.1	0.5708	0.0258	0.4231	0.2038	0.142	-0.272	0.234	35.87	0.153	0.299
Heteropoda_venatoria	MN052924.1	0.5789	0.0088	0.4451	0.1935	0.134	-0.265	0.241	29.97	0.131	0.3
Hypochilus_thorelli	EU523753.1	0.5354	0.0708	0.3111	0.2911	0.141	-0.171	0.28	38.8	0.259	0.339
Hypsosinga_pygmaea	KR259803.1	0.5154	0.0308	0.5889	0.1014	0.119	-0.297	0.216	30.43	0.09	0.271
Leucauge_celebesiana	MN296353.1	0.5911	0.0356	0.4689	0.1391	0.134	-0.203	0.269	29.28	0.118	0.278
Leucauge_wulingensis	MN365897.1	0.5415	0.0437	0.5138	0.1409	0.117	-0.277	0.226	31.68	0.125	0.281
Linyphia_triangularis	MT862426.1	0.5289	0.0578	0.5	0.1438	0.121	-0.243	0.242	36.87	0.143	0.292
Lycosa_grahami	ON951647.1	0.6188	0.0135	0.3824	0.2171	0.147	-0.256	0.243	30.67	0.151	0.312
Lycosa_shansia	OK032619.1	0.6104	0.0173	0.5341	0.0559	0.13	-0.265	0.239	29.74	0.049	0.253
Lycosa_singoriensis	OK032620.1	0.5983	0.0349	0.427	0.1622	0.14	-0.268	0.237	34.8	0.131	0.298
Lycosa_sp	ON951646.1	0.5852	0.0175	0.4509	0.1837	0.122	-0.26	0.239	31.48	0.128	0.288
Mesabolivar_sp	MH643812.1	0.5419	0.0573	0.4046	0.2162	0.129	-0.276	0.218	38.63	0.189	0.32
Neoscona_adianta	KR259805.1	0.5022	0.0356	0.5746	0.1218	0.122	-0.316	0.205	36.56	0.111	0.286
Neoscona_multiplicans	MK052682.1	0.5442	0.0487	0.4944	0.14	0.125	-0.292	0.225	33.55	0.131	0.29
Neoscona_nautica	KR259804.1	0.5242	0.0132	0.6324	0.0461	0.109	-0.305	0.207	29.21	0.041	0.249
Neoscona_scylla	MK086023.1	0.5177	0.0575	0.5414	0.1097	0.128	-0.279	0.229	37.62	0.122	0.29
Neoscona_theisi	KP100667.1	0.5088	0.0307	0.5815	0.1118	0.113	-0.302	0.215	31.09	0.097	0.275
Oxyopes_hupingensis	MK518391.1	0.6178	0.0178	0.4773	0.1284	0.138	-0.287	0.232	30.22	0.093	0.265
Oxyopes_sertatus	KM272950.1	0.5874	0.0045	0.4457	0.2129	0.135	-0.277	0.226	32.64	0.14	0.293
Oxytate_striatipes	KM507783.1	0.569	0.0167	0.5652	0.0816	0.106	-0.295	0.215	28.35	0.062	0.244
Parabathippus_shelfordi	OQ429315.1	0.5442	0.0177	0.5087	0.1769	0.115	-0.295	0.216	30.84	0.124	0.278
Parachtes_ignavus	MN052920.1	0.5442	0.0531	0.3988	0.2403	0.147	-0.303	0.224	42.41	0.203	0.336
Parachtes_limbarae	MN052922.1	0.5351	0.0526	0.4104	0.255	0.135	-0.298	0.218	41.4	0.206	0.332
Parachtes_riberai	MN052919.1	0.5702	0.0526	0.3801	0.2397	0.153	-0.269	0.248	40.79	0.194	0.323
Parachtes_romandiolae	MN052923.1	0.5502	0.0306	0.4432	0.2313	0.139	-0.357	0.188	37.43	0.167	0.317
Parachtes_teruelis	MN052921.1	0.5647	0.056	0.4022	0.1859	0.149	-0.227	0.261	36.6	0.171	0.314
Parasteatoda_cingulata	OL961319.1	0.5238	0.0087	0.617	0.06	0.107	-0.291	0.21	28.45	0.044	0.233
Pardosa_laura	KM272948.1	0.5957	0.0087	0.4719	0.1575	0.125	-0.268	0.232	29.9	0.102	0.275
Pardosa_pseudoannulata	OR888932.1	0.5714	0.0216	0.4944	0.1429	0.12	-0.266	0.232	31.39	0.106	0.274
Pardosa_pusiola	ON118383.1	0.6106	0.0088	0.4368	0.1781	0.137	-0.249	0.244	31.06	0.116	0.282
Phanuelus_gladstone	MT773150.1	0.5435	0.0261	0.5028	0.1634	0.127	-0.315	0.204	35.01	0.127	0.291
Philodromus_sp	MZ507571.1	0.5702	0.0219	0.5575	0.0738	0.128	-0.295	0.218	31.97	0.066	0.265
Phintella_cavaleriei	MW540530.1	0.5507	0.022	0.5667	0.0795	0.106	-0.288	0.217	30.28	0.07	0.256
Pholcus_sp	KJ782458.1	0.5304	0.0783	0.3591	0.236	0.159	-0.144	0.305	41.15	0.23	0.357
Phoneutria_boliviensis	MZ902035.1	0.5822	0.0222	0.3539	0.2675	0.134	-0.242	0.249	31.71	0.195	0.328
Pisaura_mirabilis	MT862414.1	0.5135	0.0405	0.4045	0.2839	0.113	-0.32	0.192	33.84	0.222	0.329
Plator_insolens	NC_061408.1	0.5365	0.03	0.5275	0.1457	0.126	-0.319	0.204	34.27	0.116	0.275
Plexippus_paykulli	KM114572.1	0.5526	0.0263	0.5141	0.1355	0.126	-0.31	0.209	32.34	0.111	0.292
Selenops_bursarius	KM114573.1	0.5796	0.0177	0.5112	0.1081	0.126	-0.312	0.211	31.73	0.083	0.268
Songthela_hangzhouensis	NC_005924.1	0.4821	0.1339	0.5081	0.0844	0.136	-0.228	0.265	39	0.176	0.323
Telamonia_vlijmi	KJ598073.1	0.5702	0.0219	0.4973	0.1316	0.126	-0.23	0.256	29.98	0.102	0.269
Tetragnatha_maxillosa	NC_025775.1	0.513	0.0609	0.5257	0.1503	0.124	-0.271	0.231	32.18	0.15	0.29
Tetragnatha_nitens	KP306790.1	0.4978	0.0909	0.548	0.1096	0.133	-0.262	0.241	36.22	0.149	0.293
Trichonephila_clavipes	LC619787.1	0.6	0	0.474	0.1631	0.114	-0.327	0.2	29.51	0.096	0.268
Wadicosa_fidelis	KP100666.1	0.5939	0.0175	0.4719	0.1342	0.136	-0.251	0.242	29.82	0.098	0.283
Argiope_ocula	MN331657.1	0.5374	0.0352	0.55	0.1104	0.137	-0.298	0.215	32.63	0.102	0.281
Uroctea compactilis	MH752074.1	0.5829	0.016	0.4014	0.2377	0.142	-0.288	0.227	36.08	0.162	0.31
Evarcha coreana	MK381265.1	0.5325	0.0216	0.4862	0.1948	0.121	-0.331	0.187	33.21	0.142	0.29
Pisaura bicornis	MN296112.1	0.615	0.0265	0.4494	0.1275	0.148	-0.19	0.287	31.41	0.102	0.276

## Sheet: CYTB
ID	NCBI number	T3s	C3s	A3s	G3s	CAI	CBI	Fop	Nc	GC3s	GC
Agelena_silvatica	OP650212.1	0.6794	0.0235	0.356	0.1524	0.167	-0.201	0.272	28.33	0.111	0.268
Amaurobius_fenestralis	NC_005925.1	0.61	0.0029	0.5159	0.1244	0.108	-0.364	0.171	28.32	0.069	0.219
Araneus_angulatus	KJ907736.1	0.6119	0.0179	0.4941	0.11	0.112	-0.334	0.192	30.43	0.078	0.247
Araneus_diadematus	KX290739.1	0.5846	0.0208	0.4514	0.1875	0.108	-0.334	0.187	34.21	0.128	0.266
Araneus_quadratus	MT862432.1	0.5664	0.0118	0.5155	0.1538	0.104	-0.361	0.169	32.06	0.1	0.255
Araniella_displicata	KU365988.1	0.5357	0.0982	0.3969	0.2085	0.119	-0.281	0.226	38.98	0.214	0.309
Argiope_amoena	MT862433.1	0.5441	0.0441	0.4825	0.177	0.122	-0.325	0.194	36.84	0.144	0.28
Argiope_ocula	MT862431.1	0.5853	0.0206	0.4961	0.1333	0.112	-0.346	0.18	28.88	0.097	0.26
Argyroneta_aquatica	MW822556.1	0.5824	0.0265	0.3384	0.2793	0.114	-0.272	0.212	32.56	0.198	0.297
Asemonea_sichuanensis	KJ607907.1	0.5757	0.0119	0.5333	0.1182	0.115	-0.33	0.19	31.37	0.078	0.247
Atypus_karschi	MN331657.1	0.5515	0.0576	0.4692	0.1748	0.125	-0.261	0.231	37.69	0.153	0.261
Brachypelma_albiceps	MN651970.1	0.5579	0.0445	0.3235	0.2876	0.149	-0.214	0.254	35.08	0.229	0.339
Calisoga_longitarsis	MT832081.1	0.494	0.0873	0.3321	0.2996	0.137	-0.226	0.238	41.39	0.283	0.358
Carrhotus_xanthogramma	OK298473.1	0.5808	0.0269	0.4762	0.1442	0.124	-0.287	0.218	34.04	0.11	0.274
Cheiracanthium_insigne	EU523754.1	0.6294	0.0118	0.488	0.096	0.126	-0.31	0.201	30.05	0.064	0.234
Cheiracanthium_triviale	KP402247.1	0.6276	0.0117	0.502	0.08	0.126	-0.305	0.203	29.81	0.056	0.235
Cheliceroides_longipalpis	OP785748.1	0.591	0.009	0.5412	0.0918	0.111	-0.371	0.168	30.54	0.059	0.23
Corythalia_opima	MN334527.1	0.6456	0.018	0.2829	0.2864	0.146	-0.252	0.241	32.21	0.19	0.311
Cyclosa_argenteoalba	MH891570.1	0.5412	0.0618	0.5058	0.1232	0.107	-0.294	0.216	33.09	0.127	0.268
Cyclosa_japonica	OQ281589.1	0.5441	0.0618	0.4733	0.1483	0.11	-0.306	0.205	34.44	0.144	0.277
Cyriopagopus_hainanus	KP862583.1	0.5539	0.0329	0.3619	0.2896	0.118	-0.232	0.241	33.32	0.21	0.312
Cyriopagopus_schmidti	MK512575.1	0.5831	0.0272	0.3434	0.2798	0.129	-0.243	0.237	35.48	0.198	0.308
Cyrtarachne_nagasakiensis	MN877932.1	0.5339	0.0354	0.5038	0.1716	0.1	-0.319	0.192	35.04	0.131	0.262
Desis_jiaxiangi	KR259802.1	0.638	0	0.4747	0.0964	0.114	-0.307	0.202	27.22	0.053	0.237
Dolomedes_angustivirgatus	MW178198.1	0.6154	0.0207	0.4375	0.1449	0.138	-0.232	0.246	32.59	0.106	0.263
Epeus_alboguttatus	KU354434.1	0.5487	0.0236	0.5573	0.0936	0.104	-0.34	0.184	31.68	0.075	0.244
Habronattus_oregonensis	MH922026.1	0.5843	0.0181	0.4395	0.2	0.119	-0.332	0.189	32.62	0.132	0.271
Harpactocrates_apennicola	AY571145.1	0.6088	0.0176	0.3793	0.2061	0.13	-0.237	0.24	33.21	0.148	0.293
Heteropoda_venatoria	MN052924.1	0.6201	0.0182	0.3621	0.2367	0.13	-0.275	0.225	29.93	0.159	0.293
Hypochilus_thorelli	EU523753.1	0.5549	0.0742	0.3372	0.2613	0.136	-0.206	0.255	39.19	0.232	0.314
Hypsosinga_pygmaea	KR259803.1	0.5664	0.0354	0.4808	0.1546	0.117	-0.306	0.202	33.62	0.122	0.271
Leucauge_celebesiana	MN296353.1	0.632	0.0267	0.3953	0.1765	0.129	-0.252	0.246	30.35	0.126	0.266
Leucauge_wulingensis	MN365897.1	0.5865	0.0264	0.4808	0.1317	0.105	-0.33	0.191	31.18	0.1	0.256
Linyphia_triangularis	MT862426.1	0.6287	0.0479	0.4113	0.133	0.14	-0.286	0.225	32.97	0.121	0.264
Lycosa_grahami	ON951647.1	0.6216	0.03	0.4091	0.1726	0.133	-0.282	0.22	29.24	0.126	0.263
Lycosa_shansia	OK032619.1	0.6308	0.0145	0.5333	0.0256	0.11	-0.295	0.209	28.29	0.028	0.213
Lycosa_singoriensis	OK032620.1	0.6778	0.0091	0.3613	0.17	0.141	-0.294	0.214	28.14	0.107	0.262
Lycosa_sp	ON951646.1	0.6456	0.009	0.438	0.1385	0.125	-0.307	0.205	28.17	0.085	0.241
Mesabolivar_sp	MH643812.1	0.6038	0.0472	0.2675	0.2972	0.138	-0.193	0.263	34.14	0.233	0.319
Neoscona_adianta	KR259805.1	0.5503	0.0414	0.4825	0.1714	0.117	-0.337	0.189	35.02	0.139	0.277
Neoscona_multiplicans	MK052682.1	0.5888	0.0325	0.4747	0.1333	0.137	-0.246	0.244	30.98	0.108	0.262
Neoscona_nautica	KR259804.1	0.5727	0.0237	0.5792	0.045	0.106	-0.325	0.194	29.93	0.047	0.226
Neoscona_scylla	MK086023.1	0.568	0.0503	0.4475	0.1739	0.129	-0.275	0.228	34.81	0.147	0.279
Neoscona_theisi	KP100667.1	0.6048	0.021	0.4722	0.1353	0.125	-0.321	0.199	29.03	0.098	0.264
Oxyopes_hupingensis	MK518391.1	0.6302	0.0059	0.4802	0.1144	0.119	-0.301	0.209	29.36	0.07	0.236
Oxyopes_sertatus	KM272950.1	0.6116	0.0031	0.4041	0.2255	0.121	-0.326	0.188	31.66	0.136	0.267
Oxytate_striatipes	KM507783.1	0.571	0.0444	0.5569	0.0603	0.114	-0.314	0.202	30.05	0.076	0.237
Parabathippus_shelfordi	OQ429315.1	0.5819	0.0175	0.3985	0.2462	0.107	-0.317	0.196	32.54	0.154	0.272
Parachtes_ignavus	MN052920.1	0.5935	0.0297	0.34	0.2703	0.139	-0.264	0.231	36.76	0.197	0.32
Parachtes_limbarae	MN052922.1	0.5971	0.0265	0.3735	0.2273	0.125	-0.274	0.223	34.39	0.165	0.301
Parachtes_riberai	MN052919.1	0.5769	0.0178	0.4141	0.2262	0.131	-0.286	0.218	37.83	0.157	0.306
Parachtes_romandiolae	MN052923.1	0.5988	0.021	0.3373	0.2818	0.15	-0.241	0.246	35.47	0.195	0.319
Parachtes_teruelis	MN052921.1	0.59	0.0383	0.3487	0.2422	0.141	-0.237	0.246	37.28	0.187	0.316
Parasteatoda_cingulata	OL961319.1	0.5964	0.0089	0.4862	0.1327	0.107	-0.325	0.19	29.03	0.082	0.243
Pardosa_laura	KM272948.1	0.5994	0.0263	0.4743	0.1388	0.127	-0.308	0.201	30.82	0.105	0.248
Pardosa_pseudoannulata	OR888932.1	0.6272	0.0059	0.46	0.1478	0.125	-0.316	0.198	29.5	0.089	0.242
Pardosa_pusiola	ON118383.1	0.6188	0.0088	0.4524	0.1634	0.118	-0.356	0.175	28.8	0.1	0.241
Phanuelus_gladstone	MT773150.1	0.6246	0.024	0.4073	0.1659	0.136	-0.289	0.217	32.07	0.12	0.274
Philodromus_sp	MZ507571.1	0.6297	0.0321	0.4252	0.1281	0.133	-0.273	0.227	35.35	0.102	0.255
Phintella_cavaleriei	MW540530.1	0.6481	0.0117	0.4803	0.0733	0.127	-0.338	0.194	28.66	0.05	0.232
Pholcus_sp	KJ782458.1	0.574	0.0423	0.289	0.304	0.14	-0.194	0.266	38.59	0.238	0.353
Phoneutria_boliviensis	MZ902035.1	0.6606	0.0182	0.2857	0.2524	0.158	-0.198	0.267	30.77	0.171	0.305
Pisaura_mirabilis	MT862414.1	0.5794	0.0265	0.3321	0.2812	0.112	-0.297	0.196	31.07	0.202	0.304
Plator_insolens	NC_061408.1	0.5976	0.0178	0.3625	0.2535	0.12	-0.297	0.201	32.01	0.172	0.306
Plexippus_paykulli	KM114572.1	0.568	0.0242	0.4378	0.2146	0.121	-0.303	0.206	34.19	0.149	0.279
Selenops_bursarius	KM114573.1	0.6096	0.018	0.4675	0.1268	0.124	-0.268	0.226	29.53	0.091	0.257
Songthela_hangzhouensis	NC_005924.1	0.4408	0.1775	0.5037	0.0651	0.114	-0.214	0.253	41.45	0.206	0.313
Telamonia_vlijmi	KJ598073.1	0.6012	0.0149	0.5276	0.0697	0.118	-0.329	0.192	27.03	0.054	0.235
Tetragnatha_maxillosa	NC_025775.1	0.5656	0.07	0.4221	0.1604	0.122	-0.266	0.226	34.19	0.16	0.284
Tetragnatha_nitens	KP306790.1	0.5423	0.0583	0.4981	0.1379	0.11	-0.294	0.215	33.61	0.132	0.267
Trichonephila_clavipes	LC619787.1	0.5723	0.012	0.5137	0.1194	0.102	-0.332	0.178	31.82	0.08	0.245
Wadicosa_fidelis	KP100666.1	0.6	0.0088	0.4622	0.1765	0.118	-0.321	0.195	32.19	0.109	0.254
Argiope_ocula	MN331657.1	0.5853	0.0206	0.4961	0.1333	0.112	-0.346	0.18	28.88	0.097	0.26
Uroctea compactilis	MH752074.1	0.5948	0.0261	0.3612	0.2461	0.123	-0.291	0.216	33.1	0.172	0.305
Evarcha coreana	MK381265.1	0.5951	0.0123	0.5082	0.1111	0.116	-0.328	0.192	31.61	0.076	0.254
Pisaura bicornis	MN296112.1	0.6265	0.0123	0.4634	0.12	0.132	-0.296	0.206	29.03	0.081	0.246

## Sheet: ND1
ID	NCBI number	T3s	C3s	A3s	G3s	CAI	CBI	Fop	Nc	GC3s	GC
Agelena_silvatica	OP650212.1	0.4126	0.1524	0.5973	0.0503	0.109	-0.214	0.264	38.55	0.166	0.252
Amaurobius_fenestralis	NC_005925.1	0.5221	0.0625	0.6036	0.0133	0.1	-0.322	0.2	28.84	0.064	0.188
Araneus_angulatus	KJ907736.1	0.4387	0.1375	0.5936	0.037	0.103	-0.29	0.206	35.75	0.148	0.248
Araneus_diadematus	KX290739.1	0.4649	0.1328	0.5561	0.0545	0.119	-0.212	0.261	38.61	0.153	0.252
Araneus_quadratus	MT862432.1	0.4813	0.1194	0.5611	0.0488	0.118	-0.26	0.235	34.68	0.137	0.24
Araniella_displicata	KU365988.1	0.4291	0.1903	0.4529	0.1356	0.13	-0.152	0.302	45.95	0.258	0.305
Argiope_amoena	MT862433.1	0.507	0.1761	0.4359	0.1011	0.147	-0.194	0.287	36.11	0.217	0.295
Argiope_ocula	MT862431.1	0.5165	0.1062	0.5357	0.04	0.133	-0.249	0.242	37.18	0.121	0.251
Argyroneta_aquatica	MW822556.1	0.3673	0.2655	0.5066	0.0539	0.127	-0.14	0.311	41.71	0.274	0.304
Asemonea_sichuanensis	KJ607907.1	0.4	0.1273	0.674	0.0062	0.105	-0.248	0.241	31.72	0.12	0.217
Atypus_karschi	MN331657.1	0.5055	0.16	0.4317	0.1017	0.135	-0.147	0.298	41.44	0.207	0.266
Brachypelma_albiceps	MN651970.1	0.3704	0.2704	0.4957	0.0452	0.168	-0.039	0.373	43.31	0.275	0.318
Calisoga_longitarsis	MT832081.1	0.3272	0.3051	0.4868	0.0667	0.141	-0.075	0.342	45.31	0.322	0.338
Carrhotus_xanthogramma	OK298473.1	0.4964	0.1058	0.5609	0.0312	0.099	-0.222	0.258	34.61	0.114	0.226
Cheiracanthium_insigne	EU523754.1	0.3778	0.1296	0.6667	0.0065	0.085	-0.293	0.205	31.82	0.123	0.226
Cheiracanthium_triviale	KP402247.1	0.3806	0.1343	0.6786	0	0.088	-0.275	0.217	30.47	0.124	0.222
Cheliceroides_longipalpis	OP785748.1	0.5307	0.0758	0.5771	0.0129	0.102	-0.284	0.223	34.52	0.076	0.204
Corythalia_opima	MN334527.1	0.3542	0.2177	0.5921	0.0364	0.109	-0.156	0.294	37.19	0.22	0.285
Cyclosa_argenteoalba	MH891570.1	0.5882	0.0919	0.4598	0.0542	0.131	-0.25	0.242	38.73	0.114	0.24
Cyclosa_japonica	OQ281589.1	0.4982	0.1282	0.5044	0.0678	0.128	-0.209	0.262	38.07	0.158	0.264
Cyriopagopus_hainanus	KP862583.1	0.386	0.2279	0.5234	0.0449	0.146	-0.161	0.299	38.85	0.235	0.308
Cyriopagopus_schmidti	MK512575.1	0.3985	0.214	0.5513	0.0169	0.148	-0.17	0.295	36.86	0.205	0.295
Cyrtarachne_nagasakiensis	MN877932.1	0.4583	0.1174	0.6009	0.0311	0.11	-0.257	0.237	33.83	0.124	0.228
Desis_jiaxiangi	KR259802.1	0.4632	0.125	0.5982	0.0127	0.103	-0.259	0.233	36.17	0.122	0.227
Dolomedes_angustivirgatus	MW178198.1	0.4659	0.1023	0.6053	0.025	0.097	-0.286	0.216	31.21	0.106	0.222
Epeus_alboguttatus	KU354434.1	0.5292	0.0912	0.5575	0.0066	0.104	-0.295	0.212	33.56	0.088	0.211
Habronattus_oregonensis	MH922026.1	0.4416	0.1642	0.5815	0	0.1	-0.209	0.265	34.63	0.151	0.248
Harpactocrates_apennicola	AY571145.1	0.4375	0.2169	0.5022	0.0244	0.127	-0.114	0.324	39.43	0.213	0.277
Heteropoda_venatoria	MN052924.1	0.3806	0.1791	0.5991	0.0412	0.122	-0.162	0.297	36.8	0.188	0.273
Hypochilus_thorelli	EU523753.1	0.3597	0.2518	0.5064	0.0682	0.128	-0.079	0.337	45.21	0.273	0.302
Hypsosinga_pygmaea	KR259803.1	0.5111	0.1074	0.5654	0.0303	0.125	-0.247	0.246	34.64	0.116	0.243
Leucauge_celebesiana	MN296353.1	0.427	0.1168	0.6293	0.0286	0.117	-0.197	0.277	35.04	0.123	0.249
Leucauge_wulingensis	MN365897.1	0.438	0.1241	0.5965	0.0529	0.105	-0.256	0.237	38.14	0.144	0.25
Linyphia_triangularis	MT862426.1	0.4081	0.1801	0.5405	0.1018	0.112	-0.176	0.286	44.23	0.222	0.276
Lycosa_grahami	ON951647.1	0.3802	0.1749	0.6035	0.0432	0.105	-0.167	0.283	35.68	0.183	0.257
Lycosa_shansia	OK032619.1	0.4816	0.0662	0.6476	0.0123	0.101	-0.278	0.218	30.4	0.067	0.208
Lycosa_singoriensis	OK032620.1	0.3792	0.1636	0.6336	0.012	0.109	-0.184	0.275	37.43	0.156	0.243
Lycosa_sp	ON951646.1	0.3858	0.1648	0.6288	0.0125	0.105	-0.192	0.27	35.75	0.157	0.243
Mesabolivar_sp	MH643812.1	0.3218	0.2337	0.5671	0.0651	0.125	-0.089	0.338	45.75	0.251	0.303
Neoscona_adianta	KR259805.1	0.4717	0.1358	0.5845	0.0061	0.128	-0.213	0.266	33.34	0.128	0.247
Neoscona_multiplicans	MK052682.1	0.5149	0.1045	0.5225	0.0671	0.125	-0.249	0.246	37.4	0.133	0.253
Neoscona_nautica	KR259804.1	0.5709	0.0261	0.5946	0.0063	0.108	-0.338	0.188	28.71	0.027	0.197
Neoscona_scylla	MK086023.1	0.4835	0.1319	0.5381	0.0549	0.122	-0.266	0.236	37.74	0.152	0.262
Neoscona_theisi	KP100667.1	0.4907	0.1264	0.5566	0.0244	0.125	-0.228	0.256	35.17	0.13	0.248
Oxyopes_hupingensis	MK518391.1	0.4704	0.1148	0.5991	0.0061	0.1	-0.224	0.252	35.25	0.107	0.217
Oxyopes_sertatus	KM272950.1	0.3985	0.1402	0.6524	0.0119	0.102	-0.208	0.263	36.12	0.133	0.234
Oxytate_striatipes	KM507783.1	0.5824	0.0549	0.5219	0.0427	0.118	-0.287	0.22	31.58	0.073	0.207
Parabathippus_shelfordi	OQ429315.1	0.3519	0.2037	0.5885	0.0577	0.098	-0.186	0.274	40.08	0.219	0.275
Parachtes_ignavus	MN052920.1	0.3494	0.2862	0.5044	0.0405	0.132	-0.018	0.375	46.37	0.287	0.321
Parachtes_limbarae	MN052922.1	0.4074	0.2444	0.5045	0.0294	0.143	-0.063	0.354	45.18	0.241	0.293
Parachtes_riberai	MN052919.1	0.3741	0.2852	0.4978	0.0181	0.135	-0.036	0.365	44.17	0.273	0.3
Parachtes_romandiolae	MN052923.1	0.4111	0.1815	0.5804	0.0241	0.111	-0.172	0.282	40.72	0.18	0.265
Parachtes_teruelis	MN052921.1	0.4135	0.2143	0.5333	0.0343	0.132	-0.091	0.334	44.84	0.215	0.29
Parasteatoda_cingulata	OL961319.1	0.5336	0.0634	0.5907	0.0128	0.114	-0.284	0.221	34.19	0.066	0.218
Pardosa_laura	KM272948.1	0.4286	0.1245	0.6197	0.0242	0.095	-0.256	0.23	37.3	0.127	0.229
Pardosa_pseudoannulata	OR888932.1	0.3782	0.1382	0.6624	0.0244	0.091	-0.248	0.236	34.32	0.14	0.238
Pardosa_pusiola	ON118383.1	0.4088	0.1496	0.6364	0	0.098	-0.217	0.253	35.25	0.137	0.229
Phanuelus_gladstone	MT773150.1	0.3986	0.1558	0.6217	0.0123	0.095	-0.254	0.235	35.73	0.151	0.249
Philodromus_sp	MZ507571.1	0.3831	0.1264	0.6681	0.0186	0.09	-0.219	0.254	34.09	0.125	0.237
Phintella_cavaleriei	MW540530.1	0.4664	0.0746	0.6404	0.0063	0.087	-0.345	0.178	31.5	0.072	0.218
Pholcus_sp	KJ782458.1	0.2406	0.3008	0.5758	0.069	0.116	-0.035	0.363	43.14	0.318	0.345
Phoneutria_boliviensis	MZ902035.1	0.25	0.2765	0.6438	0.0245	0.111	-0.052	0.355	37.29	0.263	0.291
Pisaura_mirabilis	MT862414.1	0.4239	0.2065	0.5263	0.0353	0.12	-0.179	0.287	38.08	0.21	0.282
Plator_insolens	NC_061408.1	0.3321	0.2731	0.5339	0.0289	0.126	-0.04	0.363	42.16	0.268	0.309
Plexippus_paykulli	KM114572.1	0.4152	0.1769	0.5844	0.0062	0.11	-0.186	0.277	34.31	0.167	0.244
Selenops_bursarius	KM114573.1	0.4116	0.1625	0.5957	0.0245	0.119	-0.202	0.267	33.62	0.163	0.247
Songthela_hangzhouensis	NC_005924.1	0.4943	0.0453	0.5268	0.1732	0.105	-0.245	0.229	38.04	0.147	0.258
Telamonia_vlijmi	KJ598073.1	0.5091	0.0582	0.614	0.0185	0.091	-0.319	0.194	33.5	0.064	0.207
Tetragnatha_maxillosa	NC_025775.1	0.4071	0.1679	0.5508	0.0694	0.107	-0.231	0.251	39.46	0.195	0.271
Tetragnatha_nitens	KP306790.1	0.452	0.1566	0.5502	0.0471	0.125	-0.255	0.246	38.68	0.17	0.268
Trichonephila_clavipes	LC619787.1	0.5399	0.1141	0.5256	0.0064	0.115	-0.257	0.234	32.59	0.108	0.231
Wadicosa_fidelis	KP100666.1	0.4265	0.1103	0.6309	0.0305	0.089	-0.271	0.218	35.04	0.117	0.23
Argiope_ocula	MN331657.1	0.5165	0.1062	0.5357	0.04	0.133	-0.249	0.242	37.18	0.121	0.251
Uroctea compactilis	MH752074.1	0.3401	0.2105	0.6355	0.0122	0.116	-0.139	0.307	38.01	0.197	0.286
Evarcha coreana	MK381265.1	0.5	0.1172	0.5687	0.0065	0.102	-0.246	0.24	34.92	0.111	0.236
Pisaura bicornis	MN296112.1	0.5155	0.0698	0.5872	0.0321	0.109	-0.275	0.222	34.35	0.081	0.209

## Sheet: ND2
ID	NCBI number	T3s	C3s	A3s	G3s	CAI	CBI	Fop	Nc	GC3s	GC
Agelena_silvatica	OP650212.1	0.5766	0.0328	0.4828	0.1688	0.111	-0.311	0.192	30.15	0.12	0.225
Amaurobius_fenestralis	NC_005925.1	0.516	0.0107	0.6955	0.0559	0.073	-0.395	0.139	28.63	0.036	0.143
Araneus_angulatus	KJ907736.1	0.4332	0.0433	0.5322	0.2356	0.072	-0.323	0.172	38.5	0.178	0.266
Araneus_diadematus	KX290739.1	0.4908	0.0549	0.5152	0.1893	0.082	-0.317	0.187	41.43	0.157	0.25
Araneus_quadratus	MT862432.1	0.4669	0.0441	0.5983	0.1111	0.066	-0.341	0.16	36.77	0.102	0.22
Araniella_displicata	KU365988.1	0.4327	0.1055	0.4444	0.2614	0.084	-0.267	0.215	41.52	0.252	0.303
Argiope_amoena	MT862433.1	0.4727	0.0582	0.489	0.2267	0.088	-0.297	0.193	37.8	0.186	0.273
Argiope_ocula	MT862431.1	0.4767	0.0179	0.6213	0.1018	0.071	-0.371	0.146	31.57	0.073	0.212
Argyroneta_aquatica	MW822556.1	0.5345	0.0327	0.3964	0.3161	0.1	-0.301	0.197	39.01	0.214	0.274
Asemonea_sichuanensis	KJ607907.1	0.5331	0.0184	0.6135	0.1085	0.081	-0.413	0.144	35.83	0.065	0.167
Atypus_karschi	MN331657.1	0.3953	0.0514	0.4888	0.3554	0.07	-0.329	0.164	32.25	0.256	0.266
Brachypelma_albiceps	MN651970.1	0.5378	0.0279	0.3462	0.3333	0.093	-0.263	0.221	30.56	0.236	0.319
Calisoga_longitarsis	MT832081.1	0.5472	0.0415	0.239	0.4056	0.142	-0.24	0.241	40.68	0.302	0.367
Carrhotus_xanthogramma	OK298473.1	0.475	0.05	0.5316	0.1628	0.09	-0.266	0.206	36.52	0.14	0.248
Cheiracanthium_insigne	EU523754.1	0.5216	0.0108	0.6133	0.0921	0.075	-0.368	0.133	27.5	0.057	0.16
Cheiracanthium_triviale	KP402247.1	0.5271	0.0072	0.6161	0.0855	0.075	-0.363	0.137	27.66	0.05	0.161
Cheliceroides_longipalpis	OP785748.1	0.5141	0.0106	0.614	0.1039	0.078	-0.367	0.148	27.14	0.062	0.18
Corythalia_opima	MN334527.1	0.5362	0.0109	0.3822	0.32	0.093	-0.282	0.184	32.54	0.201	0.272
Cyclosa_argenteoalba	MH891570.1	0.442	0.058	0.5745	0.1445	0.072	-0.309	0.181	35.99	0.138	0.238
Cyclosa_japonica	OQ281589.1	0.4094	0.0435	0.605	0.163	0.064	-0.329	0.161	39.31	0.14	0.258
Cyriopagopus_hainanus	KP862583.1	0.496	0.036	0.4953	0.2298	0.094	-0.267	0.217	32.91	0.167	0.272
Cyriopagopus_schmidti	MK512575.1	0.4899	0.0405	0.5048	0.2174	0.09	-0.29	0.206	31.79	0.165	0.277
Cyrtarachne_nagasakiensis	MN877932.1	0.4656	0.0229	0.6221	0.1733	0.076	-0.398	0.142	35.5	0.111	0.208
Desis_jiaxiangi	KR259802.1	0.5296	0.0185	0.5426	0.1854	0.082	-0.371	0.162	32.76	0.111	0.223
Dolomedes_angustivirgatus	MW178198.1	0.5755	0.0144	0.5305	0.1474	0.097	-0.324	0.183	29.59	0.09	0.199
Epeus_alboguttatus	KU354434.1	0.4801	0.0253	0.6184	0.1139	0.081	-0.347	0.154	30.97	0.084	0.2
Habronattus_oregonensis	MH922026.1	0.5307	0.0397	0.4554	0.2105	0.1	-0.294	0.189	36.5	0.159	0.259
Harpactocrates_apennicola	AY571145.1	0.5314	0.0295	0.4192	0.2416	0.109	-0.202	0.247	39.33	0.175	0.267
Heteropoda_venatoria	MN052924.1	0.5568	0.0152	0.4037	0.2824	0.108	-0.265	0.213	33.03	0.181	0.272
Hypochilus_thorelli	EU523753.1	0.5092	0.0476	0.3853	0.3065	0.105	-0.306	0.195	37.11	0.239	0.294
Hypsosinga_pygmaea	KR259803.1	0.4927	0.0219	0.5658	0.1795	0.073	-0.375	0.144	38.29	0.114	0.216
Leucauge_celebesiana	MN296353.1	0.5893	0.025	0.4587	0.1959	0.092	-0.362	0.163	34.99	0.12	0.212
Leucauge_wulingensis	MN365897.1	0.5714	0.0214	0.5158	0.1304	0.095	-0.315	0.186	31.92	0.09	0.213
Linyphia_triangularis	MT862426.1	0.5333	0.0519	0.5045	0.1589	0.083	-0.325	0.184	33.26	0.129	0.217
Lycosa_grahami	ON951647.1	0.6479	0.0187	0.3283	0.2821	0.126	-0.271	0.223	33.24	0.171	0.249
Lycosa_shansia	OK032619.1	0.556	0.0108	0.6479	0.0621	0.09	-0.359	0.161	29.79	0.039	0.151
Lycosa_singoriensis	OK032620.1	0.603	0.0187	0.4537	0.2102	0.12	-0.263	0.223	30.63	0.13	0.225
Lycosa_sp	ON951646.1	0.5978	0.0111	0.4286	0.2759	0.1	-0.379	0.154	29.92	0.147	0.235
Mesabolivar_sp	MH643812.1	0.6054	0.0192	0.3182	0.3046	0.147	-0.234	0.244	34.74	0.208	0.312
Neoscona_adianta	KR259805.1	0.482	0.018	0.5897	0.1287	0.071	-0.355	0.154	32.26	0.09	0.23
Neoscona_multiplicans	MK052682.1	0.45	0.0214	0.6009	0.1687	0.075	-0.314	0.18	35.62	0.113	0.228
Neoscona_nautica	KR259804.1	0.5194	0.0177	0.6486	0.042	0.075	-0.382	0.149	30.15	0.036	0.172
Neoscona_scylla	MK086023.1	0.4691	0.0291	0.5541	0.1761	0.069	-0.339	0.157	33.67	0.123	0.227
Neoscona_theisi	KP100667.1	0.4856	0.018	0.5447	0.1916	0.076	-0.327	0.17	32.67	0.123	0.23
Oxyopes_hupingensis	MK518391.1	0.575	0.0036	0.5972	0.0884	0.096	-0.361	0.161	27.68	0.046	0.184
Oxyopes_sertatus	KM272950.1	0.5515	0.0221	0.5556	0.1338	0.096	-0.356	0.168	31.22	0.091	0.213
Oxytate_striatipes	KM507783.1	0.5544	0.0246	0.599	0.1192	0.091	-0.315	0.186	29.89	0.081	0.182
Parabathippus_shelfordi	OQ429315.1	0.5324	0.0072	0.4646	0.256	0.094	-0.326	0.168	31.56	0.151	0.244
Parachtes_ignavus	MN052920.1	0.5654	0.0231	0.4123	0.2426	0.121	-0.278	0.214	33.62	0.167	0.268
Parachtes_limbarae	MN052922.1	0.5285	0.0228	0.4028	0.2948	0.099	-0.271	0.208	36.14	0.201	0.274
Parachtes_riberai	MN052919.1	0.5692	0.0192	0.4171	0.2378	0.108	-0.263	0.214	34.01	0.157	0.255
Parachtes_romandiolae	MN052923.1	0.5019	0.019	0.463	0.2857	0.099	-0.283	0.204	36.08	0.186	0.256
Parachtes_teruelis	MN052921.1	0.5649	0.0382	0.3923	0.2471	0.111	-0.232	0.238	34.81	0.184	0.27
Parasteatoda_cingulata	OL961319.1	0.4652	0.0147	0.6742	0.1034	0.063	-0.437	0.105	27.33	0.064	0.169
Pardosa_laura	KM272948.1	0.5922	0.0035	0.5857	0.1034	0.097	-0.355	0.173	29.72	0.052	0.173
Pardosa_pseudoannulata	OR888932.1	0.5906	0.0181	0.51	0.1898	0.097	-0.436	0.125	31.88	0.105	0.202
Pardosa_pusiola	ON118383.1	0.5799	0.0149	0.5644	0.1399	0.101	-0.337	0.187	29.17	0.082	0.186
Phanuelus_gladstone	MT773150.1	0.5451	0.0108	0.4811	0.2229	0.091	-0.344	0.165	35.72	0.131	0.235
Philodromus_sp	MZ507571.1	0.5603	0.0567	0.4884	0.1538	0.097	-0.367	0.156	33.02	0.126	0.202
Phintella_cavaleriei	MW540530.1	0.5148	0.0185	0.6171	0.0833	0.085	-0.338	0.167	32.31	0.061	0.18
Pholcus_sp	KJ782458.1	0.5356	0.0637	0.2785	0.3492	0.134	-0.245	0.226	40.46	0.289	0.354
Phoneutria_boliviensis	MZ902035.1	0.6101	0.0072	0.3092	0.3625	0.108	-0.365	0.16	31.66	0.205	0.276
Pisaura_mirabilis	MT862414.1	0.5328	0.0365	0.4118	0.2971	0.107	-0.273	0.221	40.43	0.207	0.278
Plator_insolens	NC_061408.1	0.4963	0.0259	0.5263	0.2577	0.095	-0.398	0.133	32.27	0.167	0.25
Plexippus_paykulli	KM114572.1	0.4366	0.0352	0.525	0.2234	0.077	-0.305	0.172	35.18	0.172	0.28
Selenops_bursarius	KM114573.1	0.5343	0.0253	0.5484	0.1603	0.093	-0.351	0.164	30.87	0.107	0.218
Songthela_hangzhouensis	NC_005924.1	0.4495	0.1742	0.4916	0.069	0.125	-0.175	0.279	41.38	0.201	0.254
Telamonia_vlijmi	KJ598073.1	0.5	0.0219	0.5929	0.1346	0.078	-0.335	0.168	32.81	0.091	0.202
Tetragnatha_maxillosa	NC_025775.1	0.5227	0.0265	0.5616	0.152	0.094	-0.334	0.173	35.3	0.112	0.217
Tetragnatha_nitens	KP306790.1	0.4834	0.059	0.5735	0.1688	0.087	-0.348	0.177	35.58	0.143	0.227
Trichonephila_clavipes	LC619787.1	0.4752	0.0124	0.6378	0.1154	0.063	-0.339	0.163	29.67	0.07	0.183
Wadicosa_fidelis	KP100666.1	0.5919	0.0147	0.535	0.1633	0.105	-0.349	0.176	30.03	0.095	0.197
Argiope_ocula	MN331657.1	0.4767	0.0179	0.6213	0.1018	0.071	-0.371	0.146	31.57	0.073	0.212
Uroctea compactilis	MH752074.1	0.5794	0.0079	0.4706	0.2208	0.107	-0.36	0.18	35.52	0.129	0.242
Evarcha coreana	MK381265.1	0.4907	0.0311	0.5809	0.1442	0.086	-0.404	0.129	32.74	0.112	0.225
Pisaura bicornis	MN296112.1	0.5549	0.0061	0.6045	0.102	0.09	-0.358	0.164	25.9	0.06	0.171

## Sheet: ND3
ID	NCBI number	T3s	C3s	A3s	G3s	CAI	CBI	Fop	Nc	GC3s	GC
Agelena_silvatica	OP650212.1	0.5294	0.0392	0.4051	0.2923	0.113	-0.343	0.156	36.52	0.211	0.261
Amaurobius_fenestralis	NC_005925.1	0.6111	0.0185	0.5316	0.0926	0.103	-0.418	0.139	29.35	0.061	0.171
Araneus_angulatus	KJ907736.1	0.5556	0.0093	0.5765	0.0968	0.113	-0.318	0.172	26.23	0.06	0.17
Araneus_diadematus	KX290739.1	0.5377	0.0094	0.6173	0.0984	0.103	-0.382	0.149	29.66	0.061	0.191
Araneus_quadratus	MT862432.1	0.5926	0.0093	0.5244	0.1186	0.105	-0.354	0.165	31.79	0.07	0.175
Araniella_displicata	KU365988.1	0.4757	0.1845	0.3875	0.1719	0.169	-0.126	0.309	39.46	0.273	0.291
Argiope_amoena	MT862433.1	0.5047	0.0654	0.4096	0.2985	0.13	-0.298	0.191	39.92	0.235	0.253
Argiope_ocula	MT862431.1	0.5243	0.0777	0.5443	0.1129	0.147	-0.219	0.25	31.95	0.134	0.217
Argyroneta_aquatica	MW822556.1	0.65	0.04	0.1053	0.5082	0.138	-0.317	0.185	34.74	0.324	0.3
Asemonea_sichuanensis	KJ607907.1	0.6095	0.0381	0.5467	0.0556	0.109	-0.285	0.214	29.85	0.062	0.192
Atypus_karschi	MN331657.1	0.5714	0.044	0.3766	0.2542	0.105	-0.295	0.18	35.58	0.19	0.267
Brachypelma_albiceps	MN651970.1	0.4891	0.0761	0.325	0.3571	0.123	-0.226	0.233	45.99	0.311	0.33
Calisoga_longitarsis	MT832081.1	0.5258	0.0928	0.2763	0.3492	0.129	-0.209	0.243	42.99	0.301	0.333
Carrhotus_xanthogramma	OK298473.1	0.53	0.05	0.5309	0.1333	0.138	-0.285	0.211	32.21	0.119	0.234
Cheiracanthium_insigne	EU523754.1	0.5743	0.0198	0.5732	0.0556	0.105	-0.278	0.209	33	0.045	0.165
Cheiracanthium_triviale	KP402247.1	0.5743	0.0198	0.5732	0.0545	0.107	-0.262	0.218	32.37	0.045	0.168
Cheliceroides_longipalpis	OP785748.1	0.5253	0.0101	0.6506	0.0545	0.085	-0.355	0.164	26.35	0.036	0.17
Corythalia_opima	MN334527.1	0.6667	0.0202	0.3924	0.1833	0.143	-0.212	0.255	29.58	0.118	0.214
Cyclosa_argenteoalba	MH891570.1	0.581	0.0381	0.5	0.1077	0.138	-0.234	0.228	30.41	0.096	0.201
Cyclosa_japonica	OQ281589.1	0.5849	0.0566	0.45	0.1475	0.133	-0.239	0.239	32.81	0.133	0.214
Cyriopagopus_hainanus	KP862583.1	0.5638	0.0319	0.36	0.3492	0.149	-0.209	0.248	33.17	0.238	0.282
Cyriopagopus_schmidti	MK512575.1	0.573	0.0337	0.338	0.3226	0.152	-0.176	0.265	29.25	0.235	0.302
Cyrtarachne_nagasakiensis	MN877932.1	0.5472	0.0472	0.5119	0.1636	0.1	-0.324	0.183	35	0.122	0.187
Desis_jiaxiangi	KR259802.1	0.6275	0.0098	0.5263	0.1321	0.123	-0.385	0.152	42.97	0.071	0.18
Dolomedes_angustivirgatus	MW178198.1	0.6139	0.0099	0.44	0.1964	0.113	-0.377	0.15	31.78	0.112	0.22
Epeus_alboguttatus	KU354434.1	0.4747	0.0404	0.622	0.1129	0.075	-0.312	0.165	30.12	0.101	0.197
Habronattus_oregonensis	MH922026.1	0.5657	0.0303	0.5714	0.1091	0.11	-0.338	0.174	31.85	0.083	0.191
Harpactocrates_apennicola	AY571145.1	0.4854	0.068	0.45	0.2459	0.108	-0.286	0.185	33.85	0.204	0.242
Heteropoda_venatoria	MN052924.1	0.5761	0.0326	0.44	0.2	0.152	-0.33	0.168	35.87	0.149	0.252
Hypochilus_thorelli	EU523753.1	0.4242	0.1313	0.3625	0.3538	0.121	-0.118	0.29	50.33	0.336	0.295
Hypsosinga_pygmaea	KR259803.1	0.6346	0.0192	0.4359	0.1803	0.153	-0.258	0.23	32.53	0.115	0.198
Leucauge_celebesiana	MN296353.1	0.6122	0.0102	0.527	0.0909	0.129	-0.265	0.219	30.1	0.057	0.186
Leucauge_wulingensis	MN365897.1	0.5426	0.0213	0.5676	0.1154	0.097	-0.346	0.168	29.38	0.079	0.195
Linyphia_triangularis	MT862426.1	0.505	0.0693	0.475	0.1905	0.107	-0.19	0.259	33.7	0.176	0.242
Lycosa_grahami	ON951647.1	0.6415	0.0472	0.275	0.3043	0.18	-0.265	0.224	30.44	0.224	0.261
Lycosa_shansia	OK032619.1	0.7037	0	0.4595	0.1034	0.152	-0.289	0.216	31.65	0.052	0.175
Lycosa_singoriensis	OK032620.1	0.619	0.0381	0.32	0.2836	0.142	-0.271	0.205	32.21	0.205	0.248
Lycosa_sp	ON951646.1	0.6373	0	0.4359	0.1912	0.148	-0.269	0.214	32.38	0.116	0.212
Mesabolivar_sp	MH643812.1	0.4574	0.0638	0.4935	0.2759	0.108	-0.311	0.165	36.86	0.214	0.252
Neoscona_adianta	KR259805.1	0.59	0.05	0.4684	0.1207	0.126	-0.234	0.231	26.08	0.111	0.202
Neoscona_multiplicans	MK052682.1	0.5755	0.0472	0.4762	0.127	0.124	-0.238	0.237	32.21	0.114	0.195
Neoscona_nautica	KR259804.1	0.5644	0.0297	0.5976	0.0339	0.108	-0.246	0.225	25.6	0.045	0.147
Neoscona_scylla	MK086023.1	0.5644	0.0396	0.5063	0.1148	0.129	-0.287	0.204	28.74	0.102	0.202
Neoscona_theisi	KP100667.1	0.6168	0.0187	0.506	0.0952	0.142	-0.221	0.25	28.55	0.069	0.184
Oxyopes_hupingensis	MK518391.1	0.6789	0	0.5135	0.0702	0.14	-0.284	0.207	27.53	0.034	0.164
Oxyopes_sertatus	KM272950.1	0.5321	0.0275	0.4699	0.2656	0.121	-0.261	0.205	41.65	0.171	0.219
Oxytate_striatipes	KM507783.1	0.5619	0.0381	0.6301	0.08	0.116	-0.357	0.168	29.43	0.071	0.162
Parabathippus_shelfordi	OQ429315.1	0.58	0.04	0.4699	0.1613	0.125	-0.21	0.243	29.36	0.126	0.226
Parachtes_ignavus	MN052920.1	0.5204	0.0714	0.3784	0.2951	0.124	-0.279	0.192	39.1	0.24	0.254
Parachtes_limbarae	MN052922.1	0.495	0.0693	0.375	0.2985	0.118	-0.227	0.224	47.55	0.252	0.294
Parachtes_riberai	MN052919.1	0.451	0.0686	0.4321	0.2836	0.102	-0.231	0.224	42.65	0.243	0.272
Parachtes_romandiolae	MN052923.1	0.52	0.05	0.48	0.2407	0.097	-0.349	0.17	43.42	0.17	0.23
Parachtes_teruelis	MN052921.1	0.4545	0.0909	0.425	0.2879	0.113	-0.156	0.271	39.35	0.262	0.287
Parasteatoda_cingulata	OL961319.1	0.57	0.02	0.5625	0.0784	0.105	-0.301	0.204	27.28	0.056	0.168
Pardosa_laura	KM272948.1	0.6275	0.0196	0.4189	0.2258	0.152	-0.298	0.198	34.81	0.144	0.224
Pardosa_pseudoannulata	OR888932.1	0.6762	0.0095	0.3733	0.2222	0.173	-0.236	0.246	35.02	0.132	0.213
Pardosa_pusiola	ON118383.1	0.6602	0	0.4133	0.2154	0.17	-0.242	0.239	30.58	0.124	0.218
Phanuelus_gladstone	MT773150.1	0.5152	0.0303	0.3974	0.377	0.119	-0.299	0.185	44.09	0.241	0.255
Philodromus_sp	MZ507571.1	0.5644	0.0198	0.5325	0.1053	0.104	-0.347	0.16	31.1	0.075	0.199
Phintella_cavaleriei	MW540530.1	0.5253	0	0.6203	0.1111	0.092	-0.367	0.15	37.05	0.056	0.183
Pholcus_sp	KJ782458.1	0.5052	0.0309	0.3247	0.4219	0.105	-0.294	0.192	37.18	0.288	0.321
Phoneutria_boliviensis	MZ902035.1	0.7551	0.0102	0.25	0.3214	0.183	-0.274	0.243	28.5	0.171	0.218
Pisaura_mirabilis	MT862414.1	0.6422	0.0367	0.2278	0.3692	0.144	-0.294	0.207	34.9	0.241	0.277
Plator_insolens	NC_061408.1	0.5347	0	0.475	0.2857	0.104	-0.405	0.127	35.54	0.164	0.263
Plexippus_paykulli	KM114572.1	0.5464	0.0103	0.5455	0.1475	0.113	-0.335	0.171	36.26	0.095	0.236
Selenops_bursarius	KM114573.1	0.534	0.0194	0.5443	0.1833	0.101	-0.33	0.171	32.81	0.117	0.226
Songthela_hangzhouensis	NC_005924.1	0.4898	0.102	0.5357	0.0545	0.104	-0.241	0.226	39.72	0.123	0.221
Telamonia_vlijmi	KJ598073.1	0.58	0.03	0.5789	0.0741	0.111	-0.264	0.22	26.9	0.064	0.195
Tetragnatha_maxillosa	NC_025775.1	0.4565	0.0652	0.525	0.2222	0.122	-0.223	0.24	36.24	0.192	0.257
Tetragnatha_nitens	KP306790.1	0.4043	0.0957	0.6111	0.1754	0.104	-0.28	0.208	40.26	0.188	0.243
Trichonephila_clavipes	LC619787.1	0.567	0	0.5385	0.1636	0.099	-0.327	0.179	33.15	0.085	0.19
Wadicosa_fidelis	KP100666.1	0.6574	0.0278	0.3733	0.2333	0.153	-0.248	0.233	28.72	0.147	0.218
Argiope_ocula	MN331657.1	0.5243	0.0777	0.5443	0.1129	0.147	-0.219	0.25	31.95	0.134	0.217
Uroctea compactilis	MH752074.1	0.5938	0.2031	0.2	0.2188	0.175	-0.116	0.318	25.98	0.303	0.29
Evarcha coreana	MK381265.1	0.5862	0.0345	0.5294	0.1132	0.113	-0.268	0.219	35.19	0.094	0.228
Pisaura bicornis	MN296112.1	0.7167	0.1667	0.2273	0.1667	0.212	-0.428	0.23	23.98	0.213	0.182

## Sheet: ND4
ID	NCBI number	T3s	C3s	A3s	G3s	CAI	CBI	Fop	Nc	GC3s	GC
Agelena_silvatica	OP650212.1	0.3351	0.185	0.6202	0.0274	0.087	-0.213	0.254	36.21	0.183	0.248
Amaurobius_fenestralis	NC_005925.1	0.5598	0.0763	0.5278	0.0049	0.107	-0.238	0.244	30.56	0.073	0.183
Araneus_angulatus	KJ907736.1	0.4576	0.1362	0.5629	0.033	0.106	-0.255	0.235	36.1	0.144	0.222
Araneus_diadematus	KX290739.1	0.4627	0.1337	0.5494	0.0354	0.107	-0.225	0.246	36.97	0.144	0.233
Araneus_quadratus	MT862432.1	0.4796	0.0969	0.5833	0.0268	0.098	-0.316	0.19	32.7	0.105	0.212
Araniella_displicata	KU365988.1	0.3934	0.1878	0.5045	0.0996	0.102	-0.18	0.264	42.06	0.233	0.276
Argiope_amoena	MT862433.1	0.4005	0.1939	0.5406	0.0551	0.123	-0.168	0.282	42.44	0.212	0.265
Argiope_ocula	MT862431.1	0.5077	0.1097	0.5278	0.0256	0.114	-0.246	0.234	37.73	0.117	0.232
Argyroneta_aquatica	MW822556.1	0.2839	0.3099	0.5457	0.0279	0.116	-0.064	0.343	39.82	0.3	0.31
Asemonea_sichuanensis	KJ607907.1	0.4227	0.1314	0.6096	0.0186	0.093	-0.233	0.251	35.19	0.13	0.211
Atypus_karschi	MN331657.1	0.4679	0.1954	0.4569	0.0609	0.136	-0.102	0.325	36.88	0.217	0.251
Brachypelma_albiceps	MN651970.1	0.3846	0.2513	0.4805	0.0442	0.14	-0.088	0.332	42.55	0.26	0.31
Calisoga_longitarsis	MT832081.1	0.3079	0.2875	0.4647	0.0989	0.126	-0.085	0.327	48.14	0.334	0.354
Carrhotus_xanthogramma	OK298473.1	0.4077	0.1692	0.5556	0.0249	0.106	-0.145	0.295	37.76	0.171	0.249
Cheiracanthium_insigne	EU523754.1	0.443	0.0962	0.619	0.0091	0.097	-0.269	0.225	30.56	0.095	0.215
Cheiracanthium_triviale	KP402247.1	0.4518	0.0888	0.6186	0.0138	0.098	-0.276	0.22	30.15	0.09	0.212
Cheliceroides_longipalpis	OP785748.1	0.4495	0.0909	0.6317	0.0045	0.085	-0.281	0.209	31.33	0.087	0.19
Corythalia_opima	MN334527.1	0.2558	0.2403	0.639	0.0084	0.081	-0.154	0.283	37.88	0.228	0.287
Cyclosa_argenteoalba	MH891570.1	0.4898	0.1199	0.5061	0.0633	0.113	-0.254	0.221	41.25	0.148	0.241
Cyclosa_japonica	OQ281589.1	0.4704	0.1362	0.528	0.0482	0.114	-0.219	0.247	34.77	0.153	0.236
Cyriopagopus_hainanus	KP862583.1	0.3678	0.2267	0.546	0.0289	0.132	-0.146	0.297	39.26	0.23	0.294
Cyriopagopus_schmidti	MK512575.1	0.3678	0.2267	0.5505	0.0248	0.137	-0.129	0.306	40	0.227	0.288
Cyrtarachne_nagasakiensis	MN877932.1	0.4524	0.144	0.5385	0.0487	0.104	-0.241	0.234	38.14	0.16	0.233
Desis_jiaxiangi	KR259802.1	0.3686	0.1727	0.6077	0.0231	0.092	-0.198	0.261	32.45	0.171	0.23
Dolomedes_angustivirgatus	MW178198.1	0.3844	0.1065	0.6845	0.0042	0.092	-0.259	0.221	30.82	0.1	0.21
Epeus_alboguttatus	KU354434.1	0.5013	0.0916	0.5479	0.0271	0.09	-0.241	0.232	34.23	0.1	0.204
Habronattus_oregonensis	MH922026.1	0.4015	0.1515	0.5865	0.0176	0.094	-0.205	0.255	39.3	0.151	0.241
Harpactocrates_apennicola	AY571145.1	0.3763	0.1701	0.5865	0.0198	0.105	-0.142	0.297	40.55	0.17	0.273
Heteropoda_venatoria	MN052924.1	0.2739	0.2429	0.6145	0.0196	0.1	-0.125	0.306	34.72	0.233	0.283
Hypochilus_thorelli	EU523753.1	0.3281	0.2546	0.5195	0.0902	0.12	-0.053	0.353	43.63	0.285	0.287
Hypsosinga_pygmaea	KR259803.1	0.4667	0.1026	0.5789	0.0423	0.101	-0.287	0.213	36.77	0.117	0.213
Leucauge_celebesiana	MN296353.1	0.4093	0.1166	0.6172	0.0299	0.085	-0.278	0.208	34.36	0.124	0.227
Leucauge_wulingensis	MN365897.1	0.4016	0.1234	0.6	0.0579	0.1	-0.22	0.248	36.12	0.147	0.245
Linyphia_triangularis	MT862426.1	0.3777	0.1383	0.5905	0.0814	0.085	-0.248	0.231	39.42	0.17	0.239
Lycosa_grahami	ON951647.1	0.3542	0.1771	0.6231	0.0184	0.098	-0.187	0.273	35.04	0.173	0.254
Lycosa_shansia	OK032619.1	0.4513	0.0692	0.642	0.0093	0.078	-0.328	0.18	28.24	0.069	0.186
Lycosa_singoriensis	OK032620.1	0.3411	0.1886	0.6152	0.0216	0.091	-0.156	0.287	37.22	0.185	0.249
Lycosa_sp	ON951646.1	0.4153	0.1339	0.618	0	0.095	-0.2	0.26	33.89	0.122	0.22
Mesabolivar_sp	MH643812.1	0.226	0.2519	0.6416	0.0492	0.091	-0.141	0.306	40.15	0.261	0.29
Neoscona_adianta	KR259805.1	0.4322	0.1151	0.6173	0.0299	0.102	-0.294	0.209	33.77	0.124	0.229
Neoscona_multiplicans	MK052682.1	0.4433	0.1418	0.5776	0.0261	0.105	-0.225	0.248	36.68	0.146	0.236
Neoscona_nautica	KR259804.1	0.5128	0.041	0.6208	0.0087	0.098	-0.328	0.181	30.33	0.043	0.182
Neoscona_scylla	MK086023.1	0.4536	0.1186	0.5627	0.0553	0.109	-0.236	0.239	37.23	0.141	0.237
Neoscona_theisi	KP100667.1	0.4487	0.1231	0.5913	0.0261	0.102	-0.274	0.221	37.27	0.129	0.228
Oxyopes_hupingensis	MK518391.1	0.4548	0.1214	0.5782	0.009	0.091	-0.202	0.254	34.82	0.116	0.204
Oxyopes_sertatus	KM272950.1	0.3705	0.1632	0.6118	0.026	0.094	-0.213	0.245	35.54	0.164	0.229
Oxytate_striatipes	KM507783.1	0.4627	0.09	0.603	0.0307	0.095	-0.244	0.23	33.49	0.1	0.203
Parabathippus_shelfordi	OQ429315.1	0.3872	0.1897	0.5444	0.0252	0.098	-0.177	0.266	38.25	0.19	0.258
Parachtes_ignavus	MN052920.1	0.3247	0.2727	0.5495	0.0207	0.119	-0.054	0.356	41.49	0.263	0.299
Parachtes_limbarae	MN052922.1	0.3701	0.2336	0.5438	0.0214	0.108	-0.118	0.318	38.85	0.227	0.285
Parachtes_riberai	MN052919.1	0.3721	0.2584	0.5075	0.02	0.122	-0.072	0.342	39.22	0.251	0.303
Parachtes_romandiolae	MN052923.1	0.3117	0.2753	0.5619	0.0293	0.111	-0.088	0.337	39.76	0.27	0.288
Parachtes_teruelis	MN052921.1	0.2831	0.2753	0.5788	0.0408	0.103	-0.083	0.329	41.53	0.279	0.301
Parasteatoda_cingulata	OL961319.1	0.4173	0.0891	0.6527	0.0133	0.079	-0.316	0.183	32.04	0.09	0.204
Pardosa_laura	KM272948.1	0.4242	0.0977	0.6313	0.0136	0.083	-0.282	0.205	34.5	0.098	0.203
Pardosa_pseudoannulata	OR888932.1	0.3872	0.1308	0.645	0.0045	0.085	-0.247	0.23	32.85	0.124	0.212
Pardosa_pusiola	ON118383.1	0.3333	0.1564	0.6745	0.0045	0.082	-0.231	0.239	33.11	0.147	0.227
Phanuelus_gladstone	MT773150.1	0.3864	0.1389	0.6189	0	0.088	-0.226	0.243	35.17	0.13	0.224
Philodromus_sp	MZ507571.1	0.4176	0.0769	0.6752	0.0286	0.075	-0.309	0.193	32.75	0.085	0.198
Phintella_cavaleriei	MW540530.1	0.4031	0.0904	0.6512	0.0137	0.073	-0.284	0.201	33.92	0.091	0.19
Pholcus_sp	KJ782458.1	0.2314	0.2802	0.5764	0.0573	0.101	-0.084	0.331	44.95	0.3	0.339
Phoneutria_boliviensis	MZ902035.1	0.2083	0.2995	0.6452	0.0169	0.097	-0.081	0.329	34.42	0.284	0.292
Pisaura_mirabilis	MT862414.1	0.3187	0.2772	0.5428	0.0286	0.11	-0.122	0.306	39.97	0.271	0.297
Plator_insolens	NC_061408.1	0.3708	0.243	0.513	0.0127	0.103	-0.133	0.295	38.96	0.233	0.29
Plexippus_paykulli	KM114572.1	0.3975	0.1595	0.5819	0.0175	0.087	-0.203	0.253	34.52	0.158	0.238
Selenops_bursarius	KM114573.1	0.366	0.1907	0.5889	0.0126	0.101	-0.19	0.266	39.56	0.183	0.256
Songthela_hangzhouensis	NC_005924.1	0.4488	0.0577	0.5303	0.1749	0.082	-0.224	0.229	36.61	0.164	0.272
Telamonia_vlijmi	KJ598073.1	0.4413	0.1173	0.5924	0.0171	0.098	-0.195	0.264	33.41	0.118	0.212
Tetragnatha_maxillosa	NC_025775.1	0.4164	0.1618	0.5428	0.0494	0.101	-0.16	0.285	38.35	0.176	0.253
Tetragnatha_nitens	KP306790.1	0.4473	0.1465	0.5014	0.072	0.101	-0.213	0.254	42.65	0.176	0.255
Trichonephila_clavipes	LC619787.1	0.4695	0.0875	0.6044	0.0093	0.093	-0.327	0.179	32.78	0.087	0.203
Wadicosa_fidelis	KP100666.1	0.3943	0.1521	0.6053	0.0087	0.092	-0.193	0.261	36.62	0.145	0.23
Argiope_ocula	MN331657.1	0.5077	0.1097	0.5278	0.0256	0.114	-0.246	0.234	37.73	0.117	0.232
Uroctea compactilis	MH752074.1	0.3294	0.2302	0.5708	0.051	0.115	-0.146	0.299	36.6	0.241	0.297
Evarcha coreana	MK381265.1	0.4142	0.0971	0.6367	0.0328	0.077	-0.29	0.204	35.73	0.108	0.225
Pisaura bicornis	MN296112.1	0.4951	0.0847	0.5871	0	0.093	-0.274	0.216	30.12	0.078	0.208

## Sheet: ND4L
ID	NCBI number	T3s	C3s	A3s	G3s	CAI	CBI	Fop	Nc	GC3s	GC
Agelena_silvatica	OP650212.1	0.3457	0.1852	0.5616	0.0392	0.078	-0.167	0.267	54.55	0.198	0.248
Amaurobius_fenestralis	NC_005925.1	0.4021	0.1649	0.5647	0	0.096	-0.209	0.252	31.79	0.155	0.223
Araneus_angulatus	KJ907736.1	0.2963	0.1111	0.6883	0	0.045	-0.22	0.221	29.83	0.105	0.209
Araneus_diadematus	KX290739.1	0.5	0.0761	0.5641	0.0185	0.099	-0.21	0.245	34.96	0.082	0.16
Araneus_quadratus	MT862432.1	0.4557	0.038	0.5946	0	0.07	-0.234	0.205	26.71	0.036	0.197
Araniella_displicata	KU365988.1	0.3418	0.1646	0.56	0.037	0.085	-0.14	0.274	36.17	0.179	0.244
Argiope_amoena	MT862433.1	0.35	0.1	0.6184	0.0385	0.071	-0.273	0.176	32.72	0.118	0.202
Argiope_ocula	MT862431.1	0.3418	0.1139	0.5921	0.0526	0.093	-0.14	0.274	36.36	0.143	0.268
Argyroneta_aquatica	MW822556.1	0.3462	0.2308	0.4533	0.0702	0.117	0.097	0.41	37.95	0.265	0.314
Asemonea_sichuanensis	KJ607907.1	0.375	0.125	0.5714	0.0175	0.078	-0.135	0.259	32.8	0.129	0.227
Atypus_karschi	MN331657.1	0.3333	0.0741	0.6579	0.0408	0.063	-0.239	0.224	35.89	0.094	0.202
Brachypelma_albiceps	MN651970.1	0.4074	0.1975	0.5362	0.0385	0.104	-0.083	0.318	41.2	0.205	0.227
Calisoga_longitarsis	MT832081.1	0.4206	0.2804	0.3951	0.0896	0.158	-0.087	0.354	43.49	0.319	0.33
Carrhotus_xanthogramma	OK298473.1	0.2771	0.3735	0.3117	0.1091	0.121	0.1	0.417	60.11	0.44	0.384
Cheiracanthium_insigne	EU523754.1	0.38	0.15	0.5976	0.0169	0.064	-0.189	0.252	32.08	0.155	0.22
Cheiracanthium_triviale	KP402247.1	0.4324	0.0811	0.6905	0.0351	0.075	-0.272	0.231	35.74	0.094	0.171
Cheliceroides_longipalpis	OP785748.1	0.4144	0.0991	0.7024	0.0175	0.075	-0.258	0.239	32.77	0.103	0.177
Corythalia_opima	MN334527.1	0.3372	0.0465	0.7297	0	0.041	-0.365	0.115	25.02	0.046	0.172
Cyclosa_argenteoalba	MH891570.1	0.3119	0.2569	0.5543	0	0.103	-0.062	0.354	30.83	0.248	0.265
Cyclosa_japonica	OQ281589.1	0.4231	0.141	0.4658	0.0769	0.092	-0.166	0.244	45.65	0.183	0.257
Cyriopagopus_hainanus	KP862583.1	0.5577	0.1058	0.4286	0.0847	0.105	-0.239	0.227	31.68	0.145	0.222
Cyriopagopus_schmidti	MK512575.1	0.3605	0.1628	0.6197	0.0179	0.098	-0.265	0.222	37.88	0.167	0.282
Cyrtarachne_nagasakiensis	MN877932.1	0.3837	0.1512	0.5915	0.0357	0.099	-0.269	0.222	35.66	0.167	0.29
Desis_jiaxiangi	KR259802.1	0.481	0.0886	0.5278	0.0435	0.099	-0.296	0.188	0	0.106	0.18
Dolomedes_angustivirgatus	MW178198.1	0.3469	0.1837	0.5882	0	0.084	-0.088	0.304	30.91	0.176	0.212
Epeus_alboguttatus	KU354434.1	0.4839	0.129	0.4875	0	0.083	-0.103	0.302	28	0.125	0.207
Habronattus_oregonensis	MH922026.1	0.3412	0.0471	0.6974	0.0185	0.057	-0.285	0.184	27.55	0.057	0.195
Harpactocrates_apennicola	AY571145.1	0.4167	0.1875	0.5	0.0192	0.086	-0.187	0.273	37.94	0.192	0.242
Heteropoda_venatoria	MN052924.1	0.2785	0.2025	0.5972	0	0.068	-0.115	0.284	45.66	0.198	0.276
Hypochilus_thorelli	EU523753.1	0.2716	0.2222	0.5352	0.069	0.094	-0.093	0.293	48.42	0.268	0.322
Hypsosinga_pygmaea	KR259803.1	0.5063	0.038	0.5775	0	0.076	-0.274	0.202	26.88	0.036	0.184
Leucauge_celebesiana	MN296353.1	0.4574	0.0638	0.6375	0.0351	0.082	-0.245	0.235	29.72	0.078	0.183
Leucauge_wulingensis	MN365897.1	0.3667	0.1111	0.6353	0.0333	0.077	-0.208	0.242	30.44	0.121	0.203
Linyphia_triangularis	MT862426.1	0.4	0.075	0.6667	0.0217	0.066	-0.293	0.193	39.42	0.084	0.211
Lycosa_grahami	ON951647.1	0.3694	0.2432	0.5455	0	0.114	-0.091	0.328	32.32	0.233	0.225
Lycosa_shansia	OK032619.1	0.4646	0.101	0.5595	0	0.086	-0.23	0.233	30.24	0.097	0.197
Lycosa_singoriensis	OK032620.1	0.3824	0.1765	0.5814	0.0167	0.086	-0.134	0.306	34.82	0.176	0.228
Lycosa_sp	ON951646.1	0.4727	0.1727	0.4889	0	0.101	-0.153	0.296	35.44	0.165	0.236
Mesabolivar_sp	MH643812.1	0.2778	0.1778	0.6667	0.1042	0.067	-0.264	0.219	39.87	0.219	0.26
Neoscona_adianta	KR259805.1	0.4444	0.0741	0.5263	0.06	0.079	-0.22	0.212	34.91	0.106	0.208
Neoscona_multiplicans	MK052682.1	0.4	0.1	0.5455	0.0577	0.09	-0.16	0.247	36.63	0.129	0.229
Neoscona_nautica	KR259804.1	0.4615	0.0385	0.5867	0	0.071	-0.269	0.181	26.84	0.036	0.169
Neoscona_scylla	MK086023.1	0.4051	0.1013	0.5658	0.0185	0.094	-0.128	0.274	34.72	0.107	0.22
Neoscona_theisi	KP100667.1	0.4074	0.1111	0.5526	0.0185	0.083	-0.226	0.212	49.63	0.118	0.247
Oxyopes_hupingensis	MK518391.1	0.4468	0.0957	0.6282	0	0.073	-0.264	0.21	29.16	0.09	0.178
Oxyopes_sertatus	KM272950.1	0.3333	0.0833	0.6892	0	0.063	-0.24	0.209	35.68	0.081	0.211
Oxytate_striatipes	KM507783.1	0.4337	0.0602	0.6389	0	0.068	-0.2	0.241	25.79	0.057	0.176
Parabathippus_shelfordi	OQ429315.1	0.3605	0.186	0.5541	0.0196	0.083	-0.094	0.315	42.92	0.191	0.241
Parachtes_ignavus	MN052920.1	0.2683	0.2195	0.6338	0	0.073	-0.139	0.271	32.01	0.212	0.275
Parachtes_limbarae	MN052922.1	0.2805	0.2195	0.5915	0.0377	0.07	-0.153	0.271	43.95	0.235	0.298
Parachtes_riberai	MN052919.1	0.3371	0.1798	0.5946	0.0357	0.079	-0.089	0.293	41.72	0.196	0.28
Parachtes_romandiolae	MN052923.1	0.4086	0.172	0.5526	0	0.073	-0.162	0.271	35.62	0.167	0.257
Parachtes_teruelis	MN052921.1	0.3253	0.2169	0.5493	0.0208	0.077	-0.082	0.318	40.05	0.224	0.271
Parasteatoda_cingulata	OL961319.1	0.4667	0.1	0.5513	0.0192	0.094	-0.236	0.232	29.55	0.105	0.186
Pardosa_laura	KM272948.1	0.3494	0.1446	0.6216	0	0.062	-0.258	0.207	31.51	0.138	0.199
Pardosa_pseudoannulata	OR888932.1	0.3415	0.0854	0.6712	0	0.046	-0.292	0.179	27.27	0.083	0.183
Pardosa_pusiola	ON118383.1	0.3412	0.1412	0.5974	0	0.059	-0.227	0.218	32.44	0.138	0.218
Phanuelus_gladstone	MT773150.1	0.2619	0.131	0.7067	0	0.048	-0.244	0.209	31.88	0.128	0.222
Philodromus_sp	MZ507571.1	0.3789	0.0526	0.6824	0.0385	0.062	-0.291	0.198	32.34	0.069	0.17
Phintella_cavaleriei	MW540530.1	0.3438	0.125	0.7051	0	0.055	-0.26	0.22	29.9	0.12	0.17
Pholcus_sp	KJ782458.1	0.2625	0.1625	0.662	0.0196	0.041	-0.224	0.195	30.32	0.171	0.268
Phoneutria_boliviensis	MZ902035.1	0.234	0.2447	0.619	0.0328	0.075	-0.084	0.323	40.42	0.253	0.297
Pisaura_mirabilis	MT862414.1	0.3457	0.1852	0.5616	0.0392	0.078	-0.167	0.267	54.55	0.198	0.248
Plator_insolens	NC_061408.1	0.3465	0.2772	0.4941	0	0.085	-0.085	0.324	42.6	0.267	0.289
Plexippus_paykulli	KM114572.1	0.3412	0.1529	0.5921	0	0.06	-0.323	0.172	29.04	0.149	0.241
Selenops_bursarius	KM114573.1	0.2235	0.2	0.6538	0	0.058	-0.178	0.253	32.72	0.195	0.272
Songthela_hangzhouensis	NC_005924.1	0.3976	0.0602	0.6081	0.1228	0.067	-0.231	0.211	40.74	0.133	0.261
Telamonia_vlijmi	KJ598073.1	0.3452	0.0357	0.6974	0.0196	0.047	-0.309	0.163	27.29	0.047	0.188
Tetragnatha_maxillosa	NC_025775.1	0.3875	0.1375	0.5833	0.0208	0.07	-0.147	0.282	37.25	0.141	0.229
Tetragnatha_nitens	KP306790.1	0.4731	0.129	0.5375	0.0189	0.093	-0.223	0.26	37.46	0.13	0.23
Trichonephila_clavipes	LC619787.1	0.3467	0.08	0.6667	0.0204	0.055	-0.235	0.203	0	0.089	0.208
Wadicosa_fidelis	KP100666.1	0.3636	0.1818	0.5647	0.0189	0.085	-0.126	0.301	30.85	0.184	0.214
Argiope_ocula	MN331657.1	0.375	0.125	0.5714	0.0175	0.078	-0.135	0.259	32.8	0.129	0.227
Uroctea compactilis	MH752074.1	0.4348	0.3043	0.7778	0	0.32	0.113	0.516	0	0.226	0.247
Evarcha coreana	MK381265.1	0.3214	0.131	0.6234	0.0192	0.061	-0.233	0.218	28.38	0.138	0.238
Pisaura bicornis	MN296112.1	0.5968	0.129	0.5319	0.027	0.138	-0.234	0.239	27.07	0.127	0.207

[truncated: 3 more sheets: ND5, ND6, ATP8]
