# Supplementary material for: Molecular Phylogenetic Relationships Based on Mitogenomes of Spider: Insights Into Evolution and Adaptation to Extreme Environments
Source: Ecol Evol. 2025 Jan 7;15(1):e70774. doi: 10.1002/ece3.70774 (PMC11707259; doi:10.1002/ece3.70774)
Supplement: Supplementary file 16 — Appendix S10. Statistics of RSCU values for PCGs in mitogenome from 6 families and all spiders. [file ECE3-15-e70774-s014.xlsx]

## Sheet: RSCU_family
Araneidae			Dysderidae			Lycosidae			Salticidae			Tetragnathidae			Theraphosidae			all_Species
A	GCA	0.325	A	GCA	0.231	A	GCA	0.229	A	GCA	0.264	A	GCA	0.3	A	GCA	0.314	A	GCA	0.282
A	GCC	0.112	A	GCC	0.145	A	GCC	0.079	A	GCC	0.104	A	GCC	0.124	A	GCC	0.133	A	GCC	0.114
A	GCG	0.05	A	GCG	0.106	A	GCG	0.04	A	GCG	0.033	A	GCG	0.049	A	GCG	0.054	A	GCG	0.056
A	GCT	0.513	A	GCT	0.518	A	GCT	0.652	A	GCT	0.599	A	GCT	0.528	A	GCT	0.499	A	GCT	0.547
C	TGC	0.122	C	TGC	0.216	C	TGC	0.065	C	TGC	0.09	C	TGC	0.207	C	TGC	0.338	C	TGC	0.131
C	TGT	0.878	C	TGT	0.784	C	TGT	0.935	C	TGT	0.91	C	TGT	0.793	C	TGT	0.662	C	TGT	0.869
D	GAC	0.12	D	GAC	0.205	D	GAC	0.08	D	GAC	0.077	D	GAC	0.108	D	GAC	0.169	D	GAC	0.116
D	GAT	0.88	D	GAT	0.795	D	GAT	0.92	D	GAT	0.923	D	GAT	0.892	D	GAT	0.831	D	GAT	0.884
E	GAA	0.809	E	GAA	0.655	E	GAA	0.812	E	GAA	0.804	E	GAA	0.76	E	GAA	0.66	E	GAA	0.759
E	GAG	0.191	E	GAG	0.345	E	GAG	0.188	E	GAG	0.196	E	GAG	0.24	E	GAG	0.34	E	GAG	0.241
F	TTC	0.093	F	TTC	0.131	F	TTC	0.091	F	TTC	0.106	F	TTC	0.095	F	TTC	0.158	F	TTC	0.117
F	TTT	0.907	F	TTT	0.869	F	TTT	0.909	F	TTT	0.894	F	TTT	0.905	F	TTT	0.842	F	TTT	0.883
G	GGA	0.47	G	GGA	0.274	G	GGA	0.526	G	GGA	0.537	G	GGA	0.46	G	GGA	0.56	G	GGA	0.466
G	GGC	0.023	G	GGC	0.067	G	GGC	0.016	G	GGC	0.025	G	GGC	0.033	G	GGC	0.044	G	GGC	0.035
G	GGG	0.267	G	GGG	0.298	G	GGG	0.136	G	GGG	0.137	G	GGG	0.293	G	GGG	0.199	G	GGG	0.233
G	GGT	0.24	G	GGT	0.361	G	GGT	0.323	G	GGT	0.3	G	GGT	0.214	G	GGT	0.196	G	GGT	0.266
H	CAC	0.162	H	CAC	0.232	H	CAC	0.109	H	CAC	0.137	H	CAC	0.129	H	CAC	0.215	H	CAC	0.165
H	CAT	0.838	H	CAT	0.768	H	CAT	0.891	H	CAT	0.863	H	CAT	0.871	H	CAT	0.785	H	CAT	0.835
I	ATA	0.41	I	ATA	0.451	I	ATA	0.461	I	ATA	0.457	I	ATA	0.443	I	ATA	0.341	I	ATA	0.432
I	ATC	0.065	I	ATC	0.105	I	ATC	0.074	I	ATC	0.07	I	ATC	0.061	I	ATC	0.147	I	ATC	0.083
I	ATT	0.525	I	ATT	0.444	I	ATT	0.465	I	ATT	0.472	I	ATT	0.496	I	ATT	0.513	I	ATT	0.485
K	AAA	0.755	K	AAA	0.777	K	AAA	0.762	K	AAA	0.797	K	AAA	0.835	K	AAA	0.718	K	AAA	0.781
K	AAG	0.245	K	AAG	0.223	K	AAG	0.238	K	AAG	0.203	K	AAG	0.165	K	AAG	0.282	K	AAG	0.219
L	CTA	0.092	L	CTA	0.156	L	CTA	0.09	L	CTA	0.107	L	CTA	0.082	L	CTA	0.127	L	CTA	0.105
L	CTC	0.015	L	CTC	0.028	L	CTC	0.013	L	CTC	0.015	L	CTC	0.015	L	CTC	0.037	L	CTC	0.021
L	CTG	0.01	L	CTG	0.02	L	CTG	0.004	L	CTG	0.006	L	CTG	0.012	L	CTG	0.02	L	CTG	0.012
L	CTT	0.109	L	CTT	0.113	L	CTT	0.073	L	CTT	0.069	L	CTT	0.112	L	CTT	0.131	L	CTT	0.099
L	TTA	0.692	L	TTA	0.492	L	TTA	0.686	L	TTA	0.681	L	TTA	0.676	L	TTA	0.415	L	TTA	0.627
L	TTG	0.083	L	TTG	0.191	L	TTG	0.134	L	TTG	0.123	L	TTG	0.103	L	TTG	0.27	L	TTG	0.136
M	ATG	1	M	ATG	1	M	ATG	1	M	ATG	1	M	ATG	1	M	ATG	1	M	ATG	1
N	AAC	0.132	N	AAC	0.28	N	AAC	0.158	N	AAC	0.136	N	AAC	0.175	N	AAC	0.287	N	AAC	0.176
N	AAT	0.868	N	AAT	0.72	N	AAT	0.842	N	AAT	0.864	N	AAT	0.825	N	AAT	0.713	N	AAT	0.824
P	CCA	0.285	P	CCA	0.237	P	CCA	0.251	P	CCA	0.239	P	CCA	0.201	P	CCA	0.33	P	CCA	0.259
P	CCC	0.125	P	CCC	0.135	P	CCC	0.051	P	CCC	0.077	P	CCC	0.154	P	CCC	0.071	P	CCC	0.11
P	CCG	0.034	P	CCG	0.088	P	CCG	0.023	P	CCG	0.034	P	CCG	0.037	P	CCG	0.069	P	CCG	0.04
P	CCT	0.556	P	CCT	0.541	P	CCT	0.675	P	CCT	0.65	P	CCT	0.608	P	CCT	0.53	P	CCT	0.591
Q	CAA	0.796	Q	CAA	0.797	Q	CAA	0.816	Q	CAA	0.816	Q	CAA	0.784	Q	CAA	0.671	Q	CAA	0.803
Q	CAG	0.204	Q	CAG	0.203	Q	CAG	0.184	Q	CAG	0.184	Q	CAG	0.216	Q	CAG	0.329	Q	CAG	0.197
R	AGA	0.575	R	AGA	0.56	R	AGA	0.659	R	AGA	0.64	R	AGA	0.68	R	AGA	0.576	R	AGA	0.62
R	AGG	0.105	R	AGG	0.059	R	AGG	0.019	R	AGG	0.029	R	AGG	0.015	R	AGG	0.1	R	AGG	0.053
R	CGA	0.18	R	CGA	0.158	R	CGA	0.187	R	CGA	0.183	R	CGA	0.175	R	CGA	0.124	R	CGA	0.173
R	CGC	0.011	R	CGC	0.027	R	CGC	0.008	R	CGC	0.006	R	CGC	0.017	R	CGC	0.028	R	CGC	0.013
R	CGG	0.049	R	CGG	0.06	R	CGG	0.039	R	CGG	0.041	R	CGG	0.033	R	CGG	0.076	R	CGG	0.046
R	CGT	0.08	R	CGT	0.137	R	CGT	0.088	R	CGT	0.102	R	CGT	0.08	R	CGT	0.096	R	CGT	0.095
S	AGC	0.019	S	AGC	0.071	S	AGC	0.006	S	AGC	0.018	S	AGC	0.019	S	AGC	0.023	S	AGC	0.023
S	AGT	0.081	S	AGT	0.198	S	AGT	0.083	S	AGT	0.094	S	AGT	0.067	S	AGT	0.051	S	AGT	0.098
S	TCA	0.348	S	TCA	0.214	S	TCA	0.346	S	TCA	0.353	S	TCA	0.326	S	TCA	0.326	S	TCA	0.326
S	TCC	0.091	S	TCC	0.107	S	TCC	0.075	S	TCC	0.091	S	TCC	0.098	S	TCC	0.144	S	TCC	0.101
S	TCG	0.024	S	TCG	0.043	S	TCG	0.024	S	TCG	0.025	S	TCG	0.026	S	TCG	0.043	S	TCG	0.029
S	TCT	0.437	S	TCT	0.366	S	TCT	0.466	S	TCT	0.419	S	TCT	0.464	S	TCT	0.412	S	TCT	0.423
T	ACA	0.348	T	ACA	0.403	T	ACA	0.335	T	ACA	0.349	T	ACA	0.372	T	ACA	0.345	T	ACA	0.351
T	ACC	0.104	T	ACC	0.181	T	ACC	0.093	T	ACC	0.105	T	ACC	0.103	T	ACC	0.166	T	ACC	0.124
T	ACG	0.035	T	ACG	0.059	T	ACG	0.042	T	ACG	0.042	T	ACG	0.027	T	ACG	0.051	T	ACG	0.044
T	ACT	0.513	T	ACT	0.357	T	ACT	0.53	T	ACT	0.504	T	ACT	0.497	T	ACT	0.439	T	ACT	0.481
V	GTA	0.504	V	GTA	0.348	V	GTA	0.427	V	GTA	0.511	V	GTA	0.428	V	GTA	0.349	V	GTA	0.427
V	GTC	0.043	V	GTC	0.039	V	GTC	0.022	V	GTC	0.018	V	GTC	0.042	V	GTC	0.034	V	GTC	0.034
V	GTG	0.091	V	GTG	0.194	V	GTG	0.116	V	GTG	0.1	V	GTG	0.101	V	GTG	0.202	V	GTG	0.139
V	GTT	0.363	V	GTT	0.418	V	GTT	0.436	V	GTT	0.371	V	GTT	0.43	V	GTT	0.415	V	GTT	0.4
W	TGG	1	W	TGG	1	W	TGG	1	W	TGG	1	W	TGG	1	W	TGG	1	W	TGG	1
Y	TAC	0.117	Y	TAC	0.219	Y	TAC	0.096	Y	TAC	0.101	Y	TAC	0.111	Y	TAC	0.168	Y	TAC	0.128
Y	TAT	0.883	Y	TAT	0.781	Y	TAT	0.904	Y	TAT	0.899	Y	TAT	0.889	Y	TAT	0.832	Y	TAT	0.872
*	TAA	0.112	*	TAA	0.111	*	TAA	0.119	*	TAA	0.1	*	TAA	0.127	*	TAA	0.088	*	TAA	0.111
*	TAG	0.03	*	TAG	0.052	*	TAG	0.037	*	TAG	0.034	*	TAG	0.028	*	TAG	0.071	*	TAG	0.036
*	TGA	0.858	*	TGA	0.837	*	TGA	0.844	*	TGA	0.866	*	TGA	0.845	*	TGA	0.841	*	TGA	0.853

## Sheet: all_species
A	GCA	0.282
A	GCC	0.114
A	GCG	0.056
A	GCT	0.547
C	TGC	0.131
C	TGT	0.869
D	GAC	0.116
D	GAT	0.884
E	GAA	0.759
E	GAG	0.241
F	TTC	0.117
F	TTT	0.883
G	GGA	0.466
G	GGC	0.035
G	GGG	0.233
G	GGT	0.266
H	CAC	0.165
H	CAT	0.835
I	ATA	0.432
I	ATC	0.083
I	ATT	0.485
K	AAA	0.781
K	AAG	0.219
L	CTA	0.105
L	CTC	0.021
L	CTG	0.012
L	CTT	0.099
L	TTA	0.627
L	TTG	0.136
M	ATG	1
N	AAC	0.176
N	AAT	0.824
P	CCA	0.259
P	CCC	0.11
P	CCG	0.04
P	CCT	0.591
Q	CAA	0.803
Q	CAG	0.197
R	AGA	0.62
R	AGG	0.053
R	CGA	0.173
R	CGC	0.013
R	CGG	0.046
R	CGT	0.095
S	AGC	0.023
S	AGT	0.098
S	TCA	0.326
S	TCC	0.101
S	TCG	0.029
S	TCT	0.423
T	ACA	0.351
T	ACC	0.124
T	ACG	0.044
T	ACT	0.481
V	GTA	0.427
V	GTC	0.034
V	GTG	0.139
V	GTT	0.4
W	TGG	1
Y	TAC	0.128
Y	TAT	0.872
*	TAA	0.111
*	TAG	0.036
*	TGA	0.853
