# Supplementary material for: Molecular Phylogenetic Relationships Based on Mitogenomes of Spider: Insights Into Evolution and Adaptation to Extreme Environments
Source: Ecol Evol. 2025 Jan 7;15(1):e70774. doi: 10.1002/ece3.70774 (PMC11707259; doi:10.1002/ece3.70774)
Supplement: Supplementary file 17 — Appendix S11. Gene arrangements in the mitogenomes of the spider. [file ECE3-15-e70774-s010.xlsx]

## Sheet: species ID
ID	Name	Family
OP650212_1	Heteropoda venatoria	Sparassidae
NC_005925_1	Cyriopagopus schmidti	Theraphosidae
KJ907736_1	Argyroneta aquatica	Dictynidae
KX290739_1	Agelena silvatica	Agelenidae
KU365988_1	Araneus angulatus	Araneidae
MT862431_1	Araneus quadratus	Araneidae
MW822556_1	Araniella displicata	Araneidae
KJ607907_1	Argiope amoena	Araneidae
MN331657_1	Argiope ocula	Araneidae
MK512574_1	Argiope perforata	Araneidae
MN651970_1	Asemonea sichuanensis	Salticidae
MT832081_1	Atypus karschi	Atypidae
OK298473_1	Brachypelma albiceps	Theraphosidae
EU523754_1	Calisoga longitarsis	Nemesiidae
KP402247_1	Carrhotus xanthogramma	Salticidae
OP785748_1	Cheiracanthium insigne	Cheiracanthiidae
MN334527_1	Cheiracanthium triviale	Cheiracanthiidae
MH891570_1	Cheliceroides longipalpis	Salticidae
OQ281589_1	Corythalia opima	Salticidae
KP862583_1	Cyclosa argenteoalba	Araneidae
MK512575_1	Cyclosa japonica	Araneidae
MN877932_1	Cyriopagopus hainanus	Theraphosidae
KR259802_1	Cyrtarachne nagasakiensis	Araneidae
MW178198_1	Desis jiaxiangi	Desidae
KU354434_1	Dolomedes angustivirgatus	Pisauridae
MH922026_1	Epeus alboguttatus	Salticidae
AY571145_1	Habronattus oregonensis	Salticidae
MN052924_1	Harpactocrates apennicola	Dysderidae
EU523753_1	Hypochilus thorelli	Hypochilidae
KR259803_1	Hypsosinga pygmaea	Araneidae
MN296353_1	Leucauge celebesiana	Tetragnathidae
MN365897_1	Leucauge wulingensis	Tetragnathidae
JQ407803_1	Liphistius erawan	Liphistiidae
ON951647_1	Lycosa grahami	Lycosidae
OK032619_1	Lycosa shansia	Lycosidae
OK032620_1	Lycosa singoriensis	Lycosidae
ON951646_1	Lycosa sp	Lycosidae
MH643812_1	Mesabolivar sp	Pholcidae
KR259805_1	Neoscona adianta	Araneidae
MK052682_1	Neoscona multiplicans	Araneidae
KR259804_1	Neoscona nautica	Araneidae
MK086023_1	Neoscona scylla	Araneidae
KP100667_1	Neoscona theisi	Araneidae
MK518391_1	Oxyopes hupingensis	Oxyopidae
KM272950_1	Oxyopes sertatus	Oxyopidae
KM507783_1	Oxytate striatipes	Thomisidae
OQ429315_1	Parabathippus shelfordi	Salticidae
MN052920_1	Parachtes ignavus	Dysderidae
MN052922_1	Parachtes limbarae	Dysderidae
MN052919_1	Parachtes riberai	Dysderidae
MN052923_1	Parachtes romandiolae	Dysderidae
MN052921_1	Parachtes teruelis	Dysderidae
OL961319_1	Parasteatoda cingulata	Theridiidae
KM272948_1	Pardosa laura	Lycosidae
OR888932_1	Pardosa pseudoannulata	Lycosidae
ON118383_1	Pardosa pusiola	Lycosidae
MT773150_1	Phanuelus gladstone	Salticidae
MZ507571_1	Philodromus sp	Philodromidae
MW540530_1	Phintella cavaleriei	Salticidae
KJ782458_1	Pholcus sp	Pholcidae
MZ902035_1	Phoneutria boliviensis	Ctenidae
JQ407802_1	Phyxioschema suthepium	Dipluridae
OM397542_1	Plator insolens	Trochanteriidae
KM114572_1	Plexippus paykulli	Salticidae
KM114573_1	Selenops bursarius	Selenopidae
NC_005924_1	Songthela hangzhouensis	Liphistiidae
KJ598073_1	Telamonia vlijmi	Salticidae
NC_025775_1	Tetragnatha maxillosa	Tetragnathidae
KP306790_1	Tetragnatha nitens	Tetragnathidae
LC619787_1	Trichonephila clavipes	Nephilidae
KP100666_1	Wadicosa fidelis	Lycosidae

## Sheet: gene order
>OP650212_1
cox1 cox2 K D atp8 atp6 cox3 G nad3 -L2 N A S R E -F -nad5 -H -nad4 -nad4L -P nad6 I cob S2 T -nad1 -L -rrnL -V -rrnS -Q M nad2 W -Y -C
>NC_005925_1
cox1 cox2 K D atp8 atp6 cox3 G nad3 -L2 N A S R E -F -nad5 -H -nad4 -nad4L -P nad6 cob S2 T -nad1 -L -rrnL -V -rrnS -I -Q M nad2 W -Y -C
>KJ907736_1
cox1 cox2 K D atp8 atp6 cox3 G nad3 -L2 -N A S R E -F -nad5 -H -nad4 -nad4L -P nad6 I cob S2 T -nad1 -L -rrnL -V -rrnS -Q M nad2 W -Y -C
>KX290739_1
cox1 cox2 K D atp8 atp6 cox3 G nad3 S R E -L2 A N -F -nad5 -H -nad4 -nad4L -P nad6 -I cob S2 T -nad1 -L -rrnL -V -rrnS -Q M nad2 W -Y -C
>KU365988_1
cox1 cox2 K D atp8 atp6 cox3 G nad3 -L2 N A S R E -F -nad5 -H -nad4 -nad4L -P nad6 I cob S2 T -nad1 -L -rrnL -V -rrnS -Q M nad2 W -Y -C
>MW822556_1
cox1 cox2 K D atp8 atp6 cox3 G nad3 -L2 N A S R E -F -nad5 -H -nad4 -nad4L -P nad6 I cob S2 T -nad1 -L -rrnL -V -rrnS -Q M nad2 W -Y -C
>KJ607907_1
cox1 cox2 K D atp8 atp6 cox3 G nad3 -L2 N A S R E -F -nad5 -H -nad4 -nad4L -P nad6 I cob S2 T -nad1 -L -rrnL -V -rrnS -Q M nad2 W -Y -C
>MN331657_1
cox1 cox2 K D atp8 atp6 cox3 G nad3 -L2 N A S R E -F -nad5 -H -nad4 -nad4L -P nad6 I cob S2 T -nad1 -L -rrnL -V -rrnS -Q M nad2 W -Y -C
>MK512574_1
cox1 cox2 K D atp8 atp6 cox3 G nad3 -L2 N A S R E -F -nad5 -H -nad4 -nad4L -P nad6 I cob S2 T -nad1 -rrnL -L -V -rrnS -Q M nad2 W -Y -C
>MN651970_1
cox1 cox2 K D atp8 atp6 cox3 G nad3 -L2 N A S R E -nad1 -F -nad5 -H -nad4 -nad4L -P nad6 I cob S2 T -L -rrnL -V -rrnS -Q M nad2 W -Y -C
>MT832081_1
cox1 cox2 K D atp8 atp6 cox3 G nad3 -L2 N A S R E -F -nad5 -H -nad4 -nad4L -P nad6 cob S2 T -nad1 -L -rrnL V Y rrnS -I -Q M nad2 W C
>OK298473_1
cox1 cox2 K D atp8 atp6 cox3 G nad3 -L2 N A S R E -F -nad5 -H -nad4 -nad4L -P nad6 cob S2 T -nad1 -L -rrnL -V -rrnS -I -Q M nad2 W -Y -C
>EU523754_1
cox1 cox2 K D atp8 atp6 cox3 G nad3 -L2 N A S R E -F -nad5 -H -nad4 -nad4L -P nad6 cob S2 T -nad1 -L -rrnL -V -rrnS -I -Q M nad2 W -Y -C
>KP402247_1
cox1 cox2 K D atp8 atp6 cox3 G nad3 -L2 N E A S R -F -nad5 -H -nad4 -nad4L W -P nad6 I cob S2 T -nad1 -L -rrnL -V -rrnS -Q M nad2 -Y -C
>OP785748_1
cox1 cox2 K D atp8 atp6 cox3 G nad3 -L2 N A S R E -F -nad5 -H -nad4 -nad4L -P nad6 I cob S2 T -nad1 -L -rrnL -V -rrnS -Q M nad2 W -Y -C
>MN334527_1
cox1 cox2 K D atp8 atp6 cox3 G nad3 -L2 N A S R E -F -nad5 -H -nad4 -nad4L -P nad6 I cob S2 T -nad1 -L -rrnL -V -rrnS -Q M nad2 W -Y -C
>MH891570_1
cox1 cox2 K D atp8 atp6 cox3 G nad3 -L2 N A S R E -F -nad5 -H -nad4 -nad4L -P nad6 I cob S2 T -nad1 -L -rrnL -V -rrnS -Q M nad2 W -Y -C
>OQ281589_1
cox1 cox2 K D atp8 atp6 cox3 G nad3 N -L2 A S R E -F -nad5 -H -nad4 -nad4L -P nad6 I cob S2 T -nad1 -L -rrnL -V -rrnS -Q M nad2 W -Y -C
>KP862583_1
cox1 cox2 K D atp8 atp6 cox3 G nad3 -L2 N A S R E -F -nad5 -H -nad4 -nad4L -P nad6 I cob S2 T -nad1 -L -rrnL -V -rrnS -Q M nad2 W -Y -C
>MK512575_1
cox1 cox2 K D atp8 atp6 cox3 G nad3 -L2 N A S R E -F -nad5 -H -nad4 -nad4L -P nad6 I cob S2 T -nad1 -L -rrnL -V -rrnS -Q M nad2 W -Y -C
>MN877932_1
cox1 cox2 K D atp8 atp6 cox3 G nad3 -L2 N A S R E -F -nad5 -H -nad4 -nad4L -P nad6 cob S2 T -nad1 -L -rrnL -V -rrnS -I -Q M nad2 W -Y -C
>KR259802_1
cox1 cox2 K D atp8 atp6 cox3 G nad3 -L2 N A S R E -F -nad5 -H -nad4 -nad4L -P nad6 I cob S2 T -nad1 -L -rrnL -V -rrnS -Q M nad2 W -Y -C
>MW178198_1
cox1 cox2 K D atp8 atp6 cox3 G nad3 N -L2 A S R E -F -nad5 -H -nad4 -nad4L -P nad6 I cob S2 T -nad1 -L -rrnL -V -rrnS -Q M nad2 W -Y -C
>KU354434_1
cox1 cox2 K D atp8 atp6 cox3 G nad3 -L2 N A S R E -F -nad5 -H -nad4 -nad4L -P nad6 I cob S2 T -nad1 -L -rrnL -V -rrnS -Q M nad2 W -Y -C
>MH922026_1
cox1 cox2 K D atp8 atp6 cox3 G nad3 -L2 N A S R E -F -nad5 -H -nad4 -nad4L -P nad6 I cob S2 T -nad1 -L -rrnL -V -rrnS -Q M nad2 W -Y -C
>AY571145_1
cox1 cox2 K D atp8 atp6 cox3 G nad3 -L2 N A S R E -F -nad5 -H -nad4 -nad4L -P nad6 I cob S2 T -nad1 -L -rrnL -V -rrnS -Q M nad2 W -Y -C
>MN052924_1
cox1 cox2 K D atp8 atp6 cox3 G nad3 -L2 N A S R E -F -nad5 -H -nad4 -nad4L -P nad6 cob S2 T -nad1 -L -rrnL -V -rrnS -Q M I nad2 W -Y -C
>EU523753_1
cox1 cox2 K D atp8 atp6 cox3 G nad3 -L2 N A S R E -F -nad5 -H -nad4 -nad4L -P nad6 cob S2 T -nad1 -L -rrnL -V -rrnS I -Q M nad2 W -Y -C
>KR259803_1
cox1 cox2 K D atp8 atp6 cox3 G nad3 -L2 N A S R E -F -nad5 -H -nad4 -nad4L -P nad6 I cob S2 T -nad1 -L -rrnL -V -rrnS -Q M nad2 W -Y -C
>MN296353_1
cox1 cox2 K D atp8 atp6 cox3 G nad3 -L2 N A S R E -F -nad5 -H -nad4 -nad4L -P nad6 I cob S2 T -nad1 -L -rrnL -V -rrnS -Q M nad2 -W -Y -C
>MN365897_1
cox1 cox2 K D atp8 atp6 cox3 G nad3 -L2 N A S R E -F -nad5 -H -nad4 -nad4L -P nad6 I cob S2 T -nad1 -L -rrnL -V -rrnS -Q M nad2 -W -Y -C
>JQ407803_1
cox1 cox2 K D atp8 atp6 cox3 G nad3 A R N S E -F -nad5 -H -nad4 -nad4L T -P nad6 cob S2 -nad1 -L2 -L -rrnL -V -rrnS I -Q M nad2 W -C -Y
>ON951647_1
cox1 cox2 K D atp8 atp6 cox3 G nad3 -L2 N A S R E -F -nad5 -H -nad4 -nad4L -P nad6 I cob S2 T -nad1 -L -rrnL -V -rrnS -Q M nad2 W -Y -C
>OK032619_1
cox1 cox2 K D atp8 atp6 cox3 G nad3 L2 N A S R E -F -nad5 -H -nad4 -nad4L -P nad6 I cob S2 T -nad1 -L -rrnL -V -rrnS -Q M nad2 W -Y -C
>OK032620_1
cox1 cox2 K D atp8 atp6 cox3 G nad3 L2 N A S R E -F -nad5 -H -nad4 -nad4L -P nad6 I cob S2 T -nad1 -L -rrnL -V -rrnS -Q M nad2 W -Y -C
>ON951646_1
cox1 cox2 K D atp8 atp6 cox3 G nad3 -L2 N A S R E -F -nad5 -H -nad4 -nad4L -P nad6 I cob S2 T -nad1 -L -rrnL -V -rrnS -Q M nad2 W -Y -C
>MH643812_1
cox1 cox2 K D atp8 atp6 cox3 G nad3 -L2 N A S R E -F -nad5 H -nad4 -nad4L -P nad6 cob S2 T -nad1 -L -rrnL -V -rrnS I -Q M nad2 W -Y -C
>KR259805_1
cox1 cox2 K D atp8 atp6 cox3 G nad3 -L2 N A S R E -F -nad5 -H -nad4 -nad4L -P nad6 I cob S2 T -nad1 -L -rrnL -V -rrnS -Q M nad2 W -Y -C
>MK052682_1
cox1 cox2 K D atp8 atp6 cox3 G nad3 -L2 N A S R E -F -nad5 -H -nad4 -nad4L -P nad6 I cob S2 T -nad1 -L -rrnL -V -rrnS -Q M nad2 W -Y -C
>KR259804_1
cox1 cox2 K D atp8 atp6 cox3 G nad3 -L2 N A S R E -F -nad5 -H -nad4 -nad4L -P nad6 I cob S2 T -nad1 -L -rrnL -V -rrnS -Q M nad2 W -Y -C
>MK086023_1
cox1 cox2 K D atp8 atp6 cox3 G nad3 L2 N A S R E -F -nad5 -H -nad4 -nad4L -P nad6 I cob S2 T -nad1 -L rrnL -V rrnS -Q M nad2 W -Y -C
>KP100667_1
cox1 cox2 K D atp8 atp6 cox3 G nad3 -L2 N A S R E -F -nad5 -H -nad4 -nad4L -P nad6 I cob S2 T -nad1 -L -rrnL -V -rrnS -Q M nad2 W -Y -C
>MK518391_1
cox1 cox2 K D atp8 atp6 cox3 G nad3 -L2 N A S R E -F -nad5 -H -nad4 -nad4L -P nad6 I cob S2 T -nad1 -L rrnL -V rrnS -Q M nad2 W -Y -C
>KM272950_1
cox1 cox2 K D atp8 atp6 cox3 G nad3 -L2 N A S R E -F -nad5 -H -nad4 -nad4L -P nad6 I cob S2 T -nad1 -L -rrnL -V -rrnS -Q M nad2 W -Y -C
>KM507783_1
cox1 cox2 K D atp8 atp6 cox3 G nad3 -L2 N A S R E -F -nad5 -H -nad4 -nad4L -P nad6 I cob S2 T -nad1 -L -rrnL -V -rrnS -Q M nad2 W -Y -C
>OQ429315_1
cox1 cox2 K D atp8 atp6 cox3 G nad3 -L2 N A S R E -F -nad5 -H -nad4 -nad4L -P nad6 I cob S2 T -nad1 -L -rrnL -V -rrnS -Q M nad2 W -Y -C
>MN052920_1
cox1 cox2 K D atp8 atp6 cox3 G nad3 -L2 N A S R E -F -nad5 -H -nad4 -nad4L -P nad6 cob S2 T -nad1 -L -rrnL -V -rrnS -Q M I nad2 W -Y -C
>MN052922_1
cox1 cox2 K D atp8 atp6 cox3 G nad3 -L2 N A S R E -F -nad5 -H -nad4 -nad4L -P nad6 cob S2 T -nad1 -L -rrnL -V -rrnS -Q M I nad2 W -Y -C
>MN052919_1
cox1 cox2 K D atp8 atp6 cox3 G nad3 -L2 N A S R E -F -nad5 -H -nad4 -nad4L -P nad6 cob S2 T -nad1 -L -rrnL -V -rrnS -Q M I nad2 W -Y -C
>MN052923_1
cox1 cox2 K D atp8 atp6 cox3 G nad3 -L2 N A S R E -F -nad5 -H -nad4 -nad4L -P nad6 cob S2 T -nad1 -L -rrnL -V -rrnS -Q M I nad2 W -Y -C
>MN052921_1
cox1 cox2 K D atp8 atp6 cox3 G nad3 -L2 N A S R E -F -nad5 -H -nad4 -nad4L -P nad6 cob S2 T -nad1 -L -rrnL -V -rrnS -Q M I nad2 W -Y -C
>OL961319_1
cox1 cox2 K D atp8 atp6 cox3 G nad3 -L2 N A S R E -F -nad5 -H -nad4 -nad4L -P nad6 I cob S2 T -nad1 -L -rrnL -V -rrnS -Q M nad2 W -Y -C
>KM272948_1
cox1 cox2 K D atp8 atp6 cox3 G nad3 -L2 N A S R E -F -nad5 -H -nad4 -nad4L -P nad6 I cob S2 T -nad1 -L -rrnL -V -rrnS -Q M nad2 W -Y -C
>OR888932_1
cox1 cox2 K D atp8 atp6 cox3 G nad3 -L2 N A S R E -F -nad5 -H -nad4 -nad4L -P nad6 I cob S2 T -nad1 -L -rrnL -V -rrnS -Q M nad2 W -Y -C
>ON118383_1
cox1 cox2 K D atp8 atp6 cox3 G nad3 -L2 N A S R E -F -nad5 -H -nad4 -nad4L -P nad6 I cob S2 T -nad1 -L -rrnL -V -rrnS -Q M nad2 W -Y -C
>MT773150_1
cox1 cox2 K D atp8 atp6 cox3 G nad3 L2 N A S R E -F -nad5 -H -nad4 -nad4L -P nad6 I cob S2 T -nad1 -L -rrnL -V -rrnS Q M nad2 W Y -C
>MZ507571_1
cox1 cox2 K D atp8 atp6 cox3 G nad3 -L2 N E A S R F -nad5 -H -nad4 -nad4L -P nad6 I cob S2 T -nad1 -L -rrnL -V -rrnS -Q M nad2 W -Y -C
>MW540530_1
cox1 cox2 K D atp8 atp6 cox3 G nad3 -L2 N A S R E -F -nad5 -H -nad4 -nad4L -P nad6 I cob S2 T -nad1 -L -rrnL -V -rrnS -Q M nad2 W -Y -C
>KJ782458_1
cox1 cox2 K D atp8 atp6 cox3 G nad3 -L2 N A S R E -F -nad5 -H -nad4 -nad4L -P nad6 cob S2 T -nad1 -L -rrnL -V -rrnS I -Q M nad2 W -Y -C
>MZ902035_1
cox1 cox2 K D atp8 atp6 cox3 G nad3 -L2 N A S R E -F -nad5 -H -nad4 -nad4L -P nad6 I cob S2 T -nad1 -L -rrnL -V -rrnS -Q M nad2 W -Y -C
>JQ407802_1
cox1 cox2 K D atp8 atp6 cox3 G nad3 -L2 N A S R E -F -nad5 -H -nad4 -nad4L -P nad6 cob S2 T -nad1 -L -rrnL -V -rrnS -I -Q M nad2 W -Y -C
>NC_061408_1
cox1 cox2 K D atp8 atp6 cox3 -L2 E G nad3 N S R -F -nad5 -H -nad4 -nad4L -P nad6 I cob S2 T -nad1 -L -rrnL -V -rrnS -Q A M nad2 W -Y -C
>OM397542_1
cox1 cox2 K D atp8 atp6 cox3 -L2 E G nad3 N S R -F -nad5 -H -nad4 -nad4L -P nad6 I cob S2 T -nad1 -L -rrnL -V -rrnS -Q A M nad2 W -Y -C
>KM114572_1
cox1 cox2 K D atp8 atp6 cox3 G nad3 -L2 N A S R E -F -nad5 -H -nad4 -nad4L -P nad6 I cob S2 T -nad1 -L -rrnL -V -rrnS -Q M nad2 W -Y -C
>KM114573_1
cox1 cox2 K D atp8 atp6 cox3 G nad3 L2 N A S R E -F -nad5 -H -nad4 -nad4L -P nad6 I cob S2 T -nad1 -L -rrnL -V -rrnS -Q M nad2 W -Y -C
>NC_005924_1
cox1 cox2 K D atp8 atp6 cox3 G nad3 A R N S E -F -nad5 -H -nad4 -nad4L T -P nad6 cob S2 -nad1 -L2 -L -rrnL -V -rrnS I -Q M nad2 W -C -Y
>KJ598073_1
cox1 cox2 K D atp8 atp6 cox3 G nad3 -L2 N A S R E -F -nad5 -H -nad4 -nad4L -P nad6 I cob S2 T -nad1 -L -rrnL -V -rrnS -Q M nad2 W -Y -C
>NC_025775_1
cox1 cox2 K D atp8 atp6 cox3 G nad3 -L2 N A S R E -F -nad5 -H -nad4 -nad4L -P nad6 I cob S2 T -nad1 -L -rrnL -V -rrnS -Q M nad2 W -Y -C
>KP306790_1
cox1 cox2 K D atp8 atp6 cox3 nad3 -L2 N A S R E -F -nad5 -H -nad4 -nad4L -P nad6 I cob S2 T -nad1 -L -rrnL -V -rrnS -Q W G M nad2 Y C
>LC619787_1
cox1 cox2 K D atp8 atp6 cox3 G nad3 -L2 N A S R E -F -nad5 -H -nad4 -nad4L -P nad6 I cob S2 T -nad1 -L -rrnL -V -rrnS -Q M nad2 W -Y -C
>KP100666_1
cox1 cox2 K D atp8 atp6 cox3 G nad3 -L2 N A S R E -F -nad5 -H -nad4 -nad4L -P nad6 I cob S2 T -nad1 -L -rrnL -V -rrnS -Q M nad2 W -Y -C

## Sheet: cREX out
OP650212_1	NC_005925_1	iT(I ,cytb S2 T nad1 L rrnL V rrnS ,)	nad6~I,I~cytb,-rrnS~-Q
OP650212_1	KJ907736_1	I(N )	-L2~N,N~A
OP650212_1	KX290739_1	T(L2 N A ,S R E ,)	nad3~-L2,-L2~N,N~A,A~S,E~-F,nad6~I,I~cytb
		T(N ,A ,)
		I(I )
OP650212_1	KU365988_1
OP650212_1	MW822556_1
OP650212_1	KJ607907_1	iD(cox1 cox2 K D atp8 atp6 cox3 G nad3 L2 N A S R E F nad5 H nad4 nad4L P nad6 I cytb S2 T nad1 L rrnL V rrnS Q ,M ,nad2 W Y C ,)	-Q~M,M~nad2,-Y~-C,-Y~-C
OP650212_1	MN331657_1
OP650212_1	MK512574_1	T(L ,rrnL ,)	-nad1~-L,-L~-rrnL,-rrnL~-V
OP650212_1	MN651970_1	T(F nad5 H nad4 nad4L P nad6 I cytb S2 T ,nad1 ,)	E~-F,T~-nad1,-nad1~-L
OP650212_1	MT832081_1	T(rrnS ,Q M nad2 W Y ,)	nad6~I,I~cytb,-rrnL~-V,-V~-rrnS,-rrnS~-Q,W~-Y,-Y~-C,-C~cox1
		TDRL(cytb S2 T nad1 L rrnL V rrnS Y ,I Q M nad2 W ,)
		I(I )
		I(V )
		I(rrnS )
		I(Y )
		I(C )
OP650212_1	OK298473_1	iT(I ,cytb S2 T nad1 L rrnL V rrnS ,)	nad6~I,I~cytb,-rrnS~-Q
OP650212_1	EU523754_1	iT(I ,cytb S2 T nad1 L rrnL V rrnS ,)	nad6~I,I~cytb,-rrnS~-Q
OP650212_1	KP402247_1	iD(cox1 cox2 K D atp8 atp6 cox3 G nad3 L2 N A S R E F nad5 H nad4 nad4L P nad6 I ,cytb ,S2 T nad1 L rrnL V rrnS Q M nad2 W Y C ,)	N~A,R~E,E~-F,-nad4L~-P,I~cytb,cytb~S2,nad2~W,W~-Y
		Id(cox1 cox2 K D atp8 atp6 cox3 G nad3 L2 N A S R E F nad5 H nad4 nad4L P nad6 I W ,|cytb ,S2 T nad1 L rrnL V rrnS Q M nad2 Y C ,)
		T(A S R ,E ,)
		T(P nad6 I S2 T nad1 L rrnL V rrnS Q M nad2 ,W ,)
OP650212_1	OP785748_1
OP650212_1	MN334527_1
OP650212_1	MH891570_1
OP650212_1	OQ281589_1	T(L2 ,N ,)	nad3~-L2,-L2~N,N~A
OP650212_1	KP862583_1
OP650212_1	MK512575_1
OP650212_1	MN877932_1	iT(I ,cytb S2 T nad1 L rrnL V rrnS ,)	nad6~I,I~cytb,-rrnS~-Q
OP650212_1	KR259802_1
OP650212_1	MW178198_1	iD(cox1 cox2 K D atp8 atp6 cox3 G nad3 L2 N A S R E F nad5 H nad4 ,nad4L ,P nad6 I cytb S2 T nad1 L rrnL V rrnS Q M nad2 W Y C ,)	nad3~-L2,-L2~N,N~A,-nad4~-nad4L,-nad4L~-P,-Y~-C,-Y~-C
		T(L2 ,N ,)
OP650212_1	KU354434_1
OP650212_1	MH922026_1
OP650212_1	AY571145_1
OP650212_1	MN052924_1	T(I ,cytb S2 T nad1 L rrnL V rrnS Q M ,)	nad6~I,I~cytb,M~nad2
OP650212_1	EU523753_1	T(I ,cytb S2 T nad1 L rrnL V rrnS ,)	nad6~I,I~cytb,-rrnS~-Q
OP650212_1	KR259803_1
OP650212_1	MN296353_1	iD(cox1 cox2 K D atp8 atp6 cox3 G nad3 L2 N A S R E F nad5 H nad4 nad4L P nad6 I cytb S2 ,T ,nad1 L rrnL V rrnS Q M nad2 W Y C ,)	S2~T,T~-nad1,nad2~W,W~-Y,-Y~-C,-Y~-C
		I(W )
OP650212_1	MN365897_1	I(W )	nad2~W,W~-Y
OP650212_1	JQ407803_1	T(L2 ,N A S R E F nad5 H nad4 nad4L P nad6 I cytb S2 T nad1 ,)	nad3~-L2,-L2~N,N~A,A~S,S~R,R~E,-nad4L~-P,nad6~I,I~cytb,S2~T,T~-nad1,-nad1~-L,-rrnS~-Q,W~-Y,-Y~-C,-C~cox1
		T(L2 cytb S2 nad1 L rrnL V rrnS ,I ,)
		T(P nad6 I cytb S2 ,T ,)
		T(Y ,C ,)
		TDRL(N A S R E F nad5 H nad4 nad4L P nad6 cytb S2 T nad1 ,L2 I L rrnL V rrnS ,)
		TDRL(A R ,N S ,)
		TDRL(T L rrnL V rrnS ,P nad6 I cytb S2 nad1 ,)
OP650212_1	ON951647_1
OP650212_1	OK032619_1	I(L2 )	nad3~-L2,-L2~N
OP650212_1	OK032620_1	I(L2 )	nad3~-L2,-L2~N
OP650212_1	ON951646_1
OP650212_1	MH643812_1	T(I ,cytb S2 T nad1 L rrnL V rrnS ,)	-nad5~-H,-H~-nad4,nad6~I,I~cytb,-rrnS~-Q
		I(H )
OP650212_1	KR259805_1
OP650212_1	MK052682_1
OP650212_1	KR259804_1
OP650212_1	MK086023_1	I(L2 )	nad3~-L2,-L2~N,-L~-rrnL,-rrnL~-V,-V~-rrnS,-rrnS~-Q
		I(rrnL )
		I(rrnS )
OP650212_1	KP100667_1
OP650212_1	MK518391_1	I(rrnL )	-L~-rrnL,-rrnL~-V,-V~-rrnS,-rrnS~-Q
		I(rrnS )
OP650212_1	KM272950_1
OP650212_1	KM507783_1
OP650212_1	OQ429315_1
OP650212_1	MN052920_1	T(I ,cytb S2 T nad1 L rrnL V rrnS Q M ,)	nad6~I,I~cytb,M~nad2
OP650212_1	MN052922_1	T(I ,cytb S2 T nad1 L rrnL V rrnS Q M ,)	nad6~I,I~cytb,M~nad2
OP650212_1	MN052919_1	T(I ,cytb S2 T nad1 L rrnL V rrnS Q M ,)	nad6~I,I~cytb,M~nad2
OP650212_1	MN052923_1	T(I ,cytb S2 T nad1 L rrnL V rrnS Q M ,)	nad6~I,I~cytb,M~nad2
OP650212_1	MN052921_1	T(I ,cytb S2 T nad1 L rrnL V rrnS Q M ,)	nad6~I,I~cytb,M~nad2
OP650212_1	OL961319_1
OP650212_1	KM272948_1
OP650212_1	OR888932_1
OP650212_1	ON118383_1
OP650212_1	MT773150_1	I(L2 )	nad3~-L2,-L2~N,-rrnS~-Q,-Q~M,W~-Y,-Y~-C
		I(Q )
		I(Y )
OP650212_1	MZ507571_1	T(A S R ,E ,)	N~A,R~E,E~-F,-F~-nad5
		I(F )
OP650212_1	MW540530_1
OP650212_1	KJ782458_1	T(I ,cytb S2 T nad1 L rrnL V rrnS ,)	nad6~I,I~cytb,-rrnS~-Q
OP650212_1	MZ902035_1
OP650212_1	JQ407802_1	iT(I ,cytb S2 T nad1 L rrnL V rrnS ,)	nad6~I,I~cytb,-rrnS~-Q
OP650212_1	NC_061408_1	T(G nad3 N S R E F nad5 H nad4 nad4L P nad6 I cytb S2 T nad1 L rrnL V rrnS Q ,A ,)	cox3~G,nad3~-L2,-L2~N,N~A,A~S,R~E,E~-F,-Q~M
		TDRL(L2 A E ,G nad3 N S R ,)
OP650212_1	OM397542_1	T(G nad3 N S R E F nad5 H nad4 nad4L P nad6 I cytb S2 T nad1 L rrnL V rrnS Q ,A ,)	cox3~G,nad3~-L2,-L2~N,N~A,A~S,R~E,E~-F,-Q~M
		TDRL(L2 A E ,G nad3 N S R ,)
OP650212_1	KM114572_1
OP650212_1	KM114573_1	I(L2 )	nad3~-L2,-L2~N
OP650212_1	NC_005924_1	T(L2 ,N A S R E F nad5 H nad4 nad4L P nad6 I cytb S2 T nad1 ,)	nad3~-L2,-L2~N,N~A,A~S,S~R,R~E,-nad4L~-P,nad6~I,I~cytb,S2~T,T~-nad1,-nad1~-L,-rrnS~-Q,W~-Y,-Y~-C,-C~cox1
		T(L2 cytb S2 nad1 L rrnL V rrnS ,I ,)
		T(P nad6 I cytb S2 ,T ,)
		T(Y ,C ,)
		TDRL(N A S R E F nad5 H nad4 nad4L P nad6 cytb S2 T nad1 ,L2 I L rrnL V rrnS ,)
		TDRL(A R ,N S ,)
		TDRL(T L rrnL V rrnS ,P nad6 I cytb S2 nad1 ,)
OP650212_1	KJ598073_1
OP650212_1	NC_025775_1
OP650212_1	KP306790_1	TDRL(nad3 L2 N A S R E F nad5 H nad4 nad4L P nad6 I cytb S2 T nad1 L rrnL V rrnS Q W ,G M nad2 ,)	cox3~G,G~nad3,-Q~M,nad2~W,W~-Y,-Y~-C,-C~cox1
		I(Y )
		I(C )
OP650212_1	LC619787_1
OP650212_1	KP100666_1
NC_005925_1	KJ907736_1	I(N )	-L2~N,N~A,nad6~cytb,-rrnS~-I,-I~-Q
		iT(I ,cytb S2 T nad1 L rrnL V rrnS ,)
NC_005925_1	KX290739_1	T(L2 N A ,S R E ,)	nad3~-L2,-L2~N,N~A,A~S,E~-F,nad6~cytb,-rrnS~-I,-I~-Q
		T(N ,A ,)
		T(I ,cytb S2 T nad1 L rrnL V rrnS ,)
NC_005925_1	KU365988_1	iT(I ,cytb S2 T nad1 L rrnL V rrnS ,)	nad6~cytb,-rrnS~-I,-I~-Q
NC_005925_1	MW822556_1	iT(I ,cytb S2 T nad1 L rrnL V rrnS ,)	nad6~cytb,-rrnS~-I,-I~-Q
NC_005925_1	KJ607907_1	iD(cox1 cox2 K D atp8 atp6 cox3 G nad3 L2 N A S R E F nad5 H nad4 nad4L P nad6 I cytb S2 T nad1 L rrnL V rrnS Q ,M ,nad2 W Y C ,)	nad6~cytb,-rrnS~-I,-I~-Q,-Q~M,M~nad2,-Y~-C,-Y~-C
		iT(I ,cytb S2 T nad1 L rrnL V rrnS ,)
NC_005925_1	MN331657_1	iT(I ,cytb S2 T nad1 L rrnL V rrnS ,)	nad6~cytb,-rrnS~-I,-I~-Q
NC_005925_1	MK512574_1	T(L ,rrnL ,)	nad6~cytb,-nad1~-L,-L~-rrnL,-rrnL~-V,-rrnS~-I,-I~-Q
		iT(I ,cytb S2 T nad1 L rrnL V rrnS ,)
NC_005925_1	MN651970_1	T(F nad5 H nad4 nad4L P nad6 ,cytb S2 T nad1 L rrnL V rrnS ,)	E~-F,nad6~cytb,T~-nad1,-nad1~-L,-rrnS~-I,-I~-Q
		TDRL(F nad5 H nad4 nad4L P nad6 I nad1 ,cytb S2 T L rrnL V rrnS ,)
		I(I )
NC_005925_1	MT832081_1	I(V )	-rrnL~-V,-V~-rrnS,-rrnS~-I,W~-Y,-Y~-C,-C~cox1
		I(rrnS )
		I(C )
		iT(Y ,I rrnS Q M nad2 W ,)
NC_005925_1	OK298473_1
NC_005925_1	EU523754_1
NC_005925_1	KP402247_1	iD(cox1 cox2 K D atp8 atp6 cox3 G nad3 L2 N A S R E F nad5 H nad4 nad4L P nad6 ,cytb ,I S2 T nad1 L rrnL V rrnS Q M nad2 W Y C ,)	N~A,R~E,E~-F,-nad4L~-P,nad6~cytb,cytb~S2,-rrnS~-I,-I~-Q,nad2~W,W~-Y
		Id(cox1 cox2 K D atp8 atp6 cox3 G nad3 L2 N A S R E F nad5 H nad4 nad4L P nad6 I W ,|cytb ,S2 T nad1 L rrnL V rrnS Q M nad2 Y C ,)
		T(A S R ,E ,)
		T(P nad6 I S2 T nad1 L rrnL V rrnS Q M nad2 ,W ,)
		iT(I ,S2 T nad1 L rrnL V rrnS ,)
NC_005925_1	OP785748_1	iT(I ,cytb S2 T nad1 L rrnL V rrnS ,)	nad6~cytb,-rrnS~-I,-I~-Q
NC_005925_1	MN334527_1	iT(I ,cytb S2 T nad1 L rrnL V rrnS ,)	nad6~cytb,-rrnS~-I,-I~-Q
NC_005925_1	MH891570_1	iT(I ,cytb S2 T nad1 L rrnL V rrnS ,)	nad6~cytb,-rrnS~-I,-I~-Q
NC_005925_1	OQ281589_1	T(L2 ,N ,)	nad3~-L2,-L2~N,N~A,nad6~cytb,-rrnS~-I,-I~-Q
		iT(I ,cytb S2 T nad1 L rrnL V rrnS ,)
NC_005925_1	KP862583_1	iT(I ,cytb S2 T nad1 L rrnL V rrnS ,)	nad6~cytb,-rrnS~-I,-I~-Q
NC_005925_1	MK512575_1	iT(I ,cytb S2 T nad1 L rrnL V rrnS ,)	nad6~cytb,-rrnS~-I,-I~-Q
NC_005925_1	MN877932_1
NC_005925_1	KR259802_1	iT(I ,cytb S2 T nad1 L rrnL V rrnS ,)	nad6~cytb,-rrnS~-I,-I~-Q
NC_005925_1	MW178198_1	iD(cox1 cox2 K D atp8 atp6 cox3 G nad3 L2 N A S R E F nad5 H nad4 ,nad4L ,P nad6 I cytb S2 T nad1 L rrnL V rrnS Q M nad2 W Y C ,)	nad3~-L2,-L2~N,N~A,-nad4~-nad4L,-nad4L~-P,nad6~cytb,-rrnS~-I,-I~-Q,-Y~-C,-Y~-C
		T(L2 ,N ,)
		iT(I ,cytb S2 T nad1 L rrnL V rrnS ,)
NC_005925_1	KU354434_1	iT(I ,cytb S2 T nad1 L rrnL V rrnS ,)	nad6~cytb,-rrnS~-I,-I~-Q
NC_005925_1	MH922026_1	iT(I ,cytb S2 T nad1 L rrnL V rrnS ,)	nad6~cytb,-rrnS~-I,-I~-Q
NC_005925_1	AY571145_1	iT(I ,cytb S2 T nad1 L rrnL V rrnS ,)	nad6~cytb,-rrnS~-I,-I~-Q
NC_005925_1	MN052924_1	iT(I ,Q M ,)	-rrnS~-I,-I~-Q,M~nad2
NC_005925_1	EU523753_1	I(I )	-rrnS~-I,-I~-Q
NC_005925_1	KR259803_1	iT(I ,cytb S2 T nad1 L rrnL V rrnS ,)	nad6~cytb,-rrnS~-I,-I~-Q
NC_005925_1	MN296353_1	iD(cox1 cox2 K D atp8 atp6 cox3 G nad3 L2 N A S R E F nad5 H nad4 nad4L P nad6 cytb S2 ,T ,I nad1 L rrnL V rrnS Q M nad2 W Y C ,)	nad6~cytb,S2~T,T~-nad1,-rrnS~-I,-I~-Q,nad2~W,W~-Y,-Y~-C,-Y~-C
		I(W )
		iT(I ,cytb S2 nad1 L rrnL V rrnS ,)
NC_005925_1	MN365897_1	I(W )	nad6~cytb,-rrnS~-I,-I~-Q,nad2~W,W~-Y
		iT(I ,cytb S2 T nad1 L rrnL V rrnS ,)
NC_005925_1	JQ407803_1	T(L2 ,N A S R E F nad5 H nad4 nad4L P nad6 cytb S2 T nad1 ,)	nad3~-L2,-L2~N,N~A,A~S,S~R,R~E,-nad4L~-P,S2~T,T~-nad1,-nad1~-L,-rrnS~-I,-I~-Q,W~-Y,-Y~-C,-C~cox1
		T(P nad6 cytb S2 ,T ,)
		T(Y ,C ,)
		TDRL(A R ,N S ,)
		I(I )
NC_005925_1	ON951647_1	iT(I ,cytb S2 T nad1 L rrnL V rrnS ,)	nad6~cytb,-rrnS~-I,-I~-Q
NC_005925_1	OK032619_1	I(L2 )	nad3~-L2,-L2~N,nad6~cytb,-rrnS~-I,-I~-Q
		iT(I ,cytb S2 T nad1 L rrnL V rrnS ,)
NC_005925_1	OK032620_1	I(L2 )	nad3~-L2,-L2~N,nad6~cytb,-rrnS~-I,-I~-Q
		iT(I ,cytb S2 T nad1 L rrnL V rrnS ,)
NC_005925_1	ON951646_1	iT(I ,cytb S2 T nad1 L rrnL V rrnS ,)	nad6~cytb,-rrnS~-I,-I~-Q
NC_005925_1	MH643812_1	I(H )	-nad5~-H,-H~-nad4,-rrnS~-I,-I~-Q
		I(I )
NC_005925_1	KR259805_1	iT(I ,cytb S2 T nad1 L rrnL V rrnS ,)	nad6~cytb,-rrnS~-I,-I~-Q
NC_005925_1	MK052682_1	iT(I ,cytb S2 T nad1 L rrnL V rrnS ,)	nad6~cytb,-rrnS~-I,-I~-Q
NC_005925_1	KR259804_1	iT(I ,cytb S2 T nad1 L rrnL V rrnS ,)	nad6~cytb,-rrnS~-I,-I~-Q
NC_005925_1	MK086023_1	I(L2 )	nad3~-L2,-L2~N,nad6~cytb,-L~-rrnL,-rrnL~-V,-V~-rrnS,-rrnS~-I,-I~-Q
		I(rrnL )
		I(rrnS )
		iT(I ,cytb S2 T nad1 L rrnL V rrnS ,)
NC_005925_1	KP100667_1	iT(I ,cytb S2 T nad1 L rrnL V rrnS ,)	nad6~cytb,-rrnS~-I,-I~-Q
NC_005925_1	MK518391_1	I(rrnL )	nad6~cytb,-L~-rrnL,-rrnL~-V,-V~-rrnS,-rrnS~-I,-I~-Q
		I(rrnS )
		iT(I ,cytb S2 T nad1 L rrnL V rrnS ,)
NC_005925_1	KM272950_1	iT(I ,cytb S2 T nad1 L rrnL V rrnS ,)	nad6~cytb,-rrnS~-I,-I~-Q
NC_005925_1	KM507783_1	iT(I ,cytb S2 T nad1 L rrnL V rrnS ,)	nad6~cytb,-rrnS~-I,-I~-Q
NC_005925_1	OQ429315_1	iT(I ,cytb S2 T nad1 L rrnL V rrnS ,)	nad6~cytb,-rrnS~-I,-I~-Q
NC_005925_1	MN052920_1	iT(I ,Q M ,)	-rrnS~-I,-I~-Q,M~nad2
NC_005925_1	MN052922_1	iT(I ,Q M ,)	-rrnS~-I,-I~-Q,M~nad2
NC_005925_1	MN052919_1	iT(I ,Q M ,)	-rrnS~-I,-I~-Q,M~nad2
NC_005925_1	MN052923_1	iT(I ,Q M ,)	-rrnS~-I,-I~-Q,M~nad2
NC_005925_1	MN052921_1	iT(I ,Q M ,)	-rrnS~-I,-I~-Q,M~nad2
NC_005925_1	OL961319_1	iT(I ,cytb S2 T nad1 L rrnL V rrnS ,)	nad6~cytb,-rrnS~-I,-I~-Q
NC_005925_1	KM272948_1	iT(I ,cytb S2 T nad1 L rrnL V rrnS ,)	nad6~cytb,-rrnS~-I,-I~-Q
NC_005925_1	OR888932_1	iT(I ,cytb S2 T nad1 L rrnL V rrnS ,)	nad6~cytb,-rrnS~-I,-I~-Q
NC_005925_1	ON118383_1	iT(I ,cytb S2 T nad1 L rrnL V rrnS ,)	nad6~cytb,-rrnS~-I,-I~-Q
NC_005925_1	MT773150_1	I(L2 )	nad3~-L2,-L2~N,nad6~cytb,-rrnS~-I,-I~-Q,-Q~M,W~-Y,-Y~-C
		I(Q )
		I(Y )
		iT(I ,cytb S2 T nad1 L rrnL V rrnS ,)
NC_005925_1	MZ507571_1	T(A S R ,E ,)	N~A,R~E,E~-F,-F~-nad5,nad6~cytb,-rrnS~-I,-I~-Q
		I(F )
		iT(I ,cytb S2 T nad1 L rrnL V rrnS ,)
NC_005925_1	MW540530_1	iT(I ,cytb S2 T nad1 L rrnL V rrnS ,)	nad6~cytb,-rrnS~-I,-I~-Q
NC_005925_1	KJ782458_1	I(I )	-rrnS~-I,-I~-Q
NC_005925_1	MZ902035_1	iT(I ,cytb S2 T nad1 L rrnL V rrnS ,)	nad6~cytb,-rrnS~-I,-I~-Q
NC_005925_1	JQ407802_1
NC_005925_1	NC_061408_1	T(G nad3 N S R E F nad5 H nad4 nad4L P nad6 I cytb S2 T nad1 L rrnL V rrnS Q ,A ,)	cox3~G,nad3~-L2,-L2~N,N~A,A~S,R~E,E~-F,nad6~cytb,-rrnS~-I,-I~-Q,-Q~M
		TDRL(L2 A E ,G nad3 N S R ,)
		iT(I ,cytb S2 T nad1 L rrnL V rrnS ,)
NC_005925_1	OM397542_1	T(G nad3 N S R E F nad5 H nad4 nad4L P nad6 I cytb S2 T nad1 L rrnL V rrnS Q ,A ,)	cox3~G,nad3~-L2,-L2~N,N~A,A~S,R~E,E~-F,nad6~cytb,-rrnS~-I,-I~-Q,-Q~M
		TDRL(L2 A E ,G nad3 N S R ,)
		iT(I ,cytb S2 T nad1 L rrnL V rrnS ,)
NC_005925_1	KM114572_1	iT(I ,cytb S2 T nad1 L rrnL V rrnS ,)	nad6~cytb,-rrnS~-I,-I~-Q
NC_005925_1	KM114573_1	I(L2 )	nad3~-L2,-L2~N,nad6~cytb,-rrnS~-I,-I~-Q
		iT(I ,cytb S2 T nad1 L rrnL V rrnS ,)
NC_005925_1	NC_005924_1	T(L2 ,N A S R E F nad5 H nad4 nad4L P nad6 cytb S2 T nad1 ,)	nad3~-L2,-L2~N,N~A,A~S,S~R,R~E,-nad4L~-P,S2~T,T~-nad1,-nad1~-L,-rrnS~-I,-I~-Q,W~-Y,-Y~-C,-C~cox1
		T(P nad6 cytb S2 ,T ,)
		T(Y ,C ,)
		TDRL(A R ,N S ,)
		I(I )
NC_005925_1	KJ598073_1	iT(I ,cytb S2 T nad1 L rrnL V rrnS ,)	nad6~cytb,-rrnS~-I,-I~-Q
NC_005925_1	NC_025775_1	iT(I ,cytb S2 T nad1 L rrnL V rrnS ,)	nad6~cytb,-rrnS~-I,-I~-Q
NC_005925_1	KP306790_1	TDRL(nad3 L2 N A S R E F nad5 H nad4 nad4L P nad6 I cytb S2 T nad1 L rrnL V rrnS Q W ,G M nad2 ,)	cox3~G,G~nad3,nad6~cytb,-rrnS~-I,-I~-Q,-Q~M,nad2~W,W~-Y,-Y~-C,-C~cox1
		I(Y )
		I(C )
		iT(I ,cytb S2 T nad1 L rrnL V rrnS ,)
NC_005925_1	LC619787_1	iT(I ,cytb S2 T nad1 L rrnL V rrnS ,)	nad6~cytb,-rrnS~-I,-I~-Q
NC_005925_1	KP100666_1	iT(I ,cytb S2 T nad1 L rrnL V rrnS ,)	nad6~cytb,-rrnS~-I,-I~-Q
KJ907736_1	KX290739_1	T(L2 N A ,S R E ,)	nad3~-L2,-L2~-N,-N~A,A~S,E~-F,nad6~I,I~cytb
		I(I )
		iT(N ,A ,)
KJ907736_1	KU365988_1	I(N )	-L2~-N,-N~A
KJ907736_1	MW822556_1	I(N )	-L2~-N,-N~A
KJ907736_1	KJ607907_1	iD(cox1 cox2 K D atp8 atp6 cox3 G nad3 L2 N A S R E F nad5 H nad4 nad4L P nad6 I cytb S2 T nad1 L rrnL V rrnS Q ,M ,nad2 W Y C ,)	-L2~-N,-N~A,-Q~M,M~nad2,-Y~-C,-Y~-C
		I(N )
KJ907736_1	MN331657_1	I(N )	-L2~-N,-N~A
KJ907736_1	MK512574_1	T(L ,rrnL ,)	-L2~-N,-N~A,-nad1~-L,-L~-rrnL,-rrnL~-V
		I(N )
KJ907736_1	MN651970_1	T(F nad5 H nad4 nad4L P nad6 I cytb S2 T ,nad1 ,)	-L2~-N,-N~A,E~-F,T~-nad1,-nad1~-L
		I(N )
KJ907736_1	MT832081_1	T(rrnS ,Q M nad2 W Y ,)	-L2~-N,-N~A,nad6~I,I~cytb,-rrnL~-V,-V~-rrnS,-rrnS~-Q,W~-Y,-Y~-C,-C~cox1
		TDRL(cytb S2 T nad1 L rrnL V rrnS Y ,I Q M nad2 W ,)
		I(N )
		I(I )
		I(V )
		I(rrnS )
		I(Y )
		I(C )
KJ907736_1	OK298473_1	I(N )	-L2~-N,-N~A,nad6~I,I~cytb,-rrnS~-Q
		iT(I ,cytb S2 T nad1 L rrnL V rrnS ,)
KJ907736_1	EU523754_1	I(N )	-L2~-N,-N~A,nad6~I,I~cytb,-rrnS~-Q
		iT(I ,cytb S2 T nad1 L rrnL V rrnS ,)
KJ907736_1	KP402247_1	iD(cox1 cox2 K D atp8 atp6 cox3 G nad3 L2 N A S R E F nad5 H nad4 nad4L P nad6 I ,cytb ,S2 T nad1 L rrnL V rrnS Q M nad2 W Y C ,)	-L2~-N,-N~A,R~E,E~-F,-nad4L~-P,I~cytb,cytb~S2,nad2~W,W~-Y
		Id(cox1 cox2 K D atp8 atp6 cox3 G nad3 L2 N A S R E F nad5 H nad4 nad4L P nad6 I W ,|cytb ,S2 T nad1 L rrnL V rrnS Q M nad2 Y C ,)
		T(A S R ,E ,)
		T(P nad6 I S2 T nad1 L rrnL V rrnS Q M nad2 ,W ,)
		I(N )
KJ907736_1	OP785748_1	I(N )	-L2~-N,-N~A
KJ907736_1	MN334527_1	I(N )	-L2~-N,-N~A
KJ907736_1	MH891570_1	I(N )	-L2~-N,-N~A
KJ907736_1	OQ281589_1	iT(N ,L2 ,)	nad3~-L2,-L2~-N,-N~A
KJ907736_1	KP862583_1	I(N )	-L2~-N,-N~A
KJ907736_1	MK512575_1	I(N )	-L2~-N,-N~A
KJ907736_1	MN877932_1	I(N )	-L2~-N,-N~A,nad6~I,I~cytb,-rrnS~-Q
		iT(I ,cytb S2 T nad1 L rrnL V rrnS ,)
KJ907736_1	KR259802_1	I(N )	-L2~-N,-N~A
KJ907736_1	MW178198_1	iD(cox1 cox2 K D atp8 atp6 cox3 G nad3 L2 N A S R E F nad5 H nad4 ,nad4L ,P nad6 I cytb S2 T nad1 L rrnL V rrnS Q M nad2 W Y C ,)	nad3~-L2,-L2~-N,-N~A,-nad4~-nad4L,-nad4L~-P,-Y~-C,-Y~-C
		iT(N ,L2 ,)
KJ907736_1	KU354434_1	I(N )	-L2~-N,-N~A
KJ907736_1	MH922026_1	I(N )	-L2~-N,-N~A
KJ907736_1	AY571145_1	I(N )	-L2~-N,-N~A
KJ907736_1	MN052924_1	T(I ,cytb S2 T nad1 L rrnL V rrnS Q M ,)	-L2~-N,-N~A,nad6~I,I~cytb,M~nad2
		I(N )
KJ907736_1	EU523753_1	T(I ,cytb S2 T nad1 L rrnL V rrnS ,)	-L2~-N,-N~A,nad6~I,I~cytb,-rrnS~-Q
		I(N )
KJ907736_1	KR259803_1	I(N )	-L2~-N,-N~A
KJ907736_1	MN296353_1	iD(cox1 cox2 K D atp8 atp6 cox3 G nad3 L2 N A S R E F nad5 H nad4 nad4L P nad6 I cytb S2 ,T ,nad1 L rrnL V rrnS Q M nad2 W Y C ,)	-L2~-N,-N~A,S2~T,T~-nad1,nad2~W,W~-Y,-Y~-C,-Y~-C
		I(N )
		I(W )
KJ907736_1	MN365897_1	I(N )	-L2~-N,-N~A,nad2~W,W~-Y
		I(W )
KJ907736_1	JQ407803_1	T(L2 ,N A S R E F nad5 H nad4 nad4L P nad6 I cytb S2 T nad1 ,)	nad3~-L2,-L2~-N,-N~A,A~S,S~R,R~E,-nad4L~-P,nad6~I,I~cytb,S2~T,T~-nad1,-nad1~-L,-rrnS~-Q,W~-Y,-Y~-C,-C~cox1
		T(L2 cytb S2 nad1 L rrnL V rrnS ,I ,)
		T(P nad6 I cytb S2 ,T ,)
		T(Y ,C ,)
		TDRL(N A S R E F nad5 H nad4 nad4L P nad6 cytb S2 T nad1 ,L2 I L rrnL V rrnS ,)
		TDRL(A R ,N S ,)
		TDRL(T L rrnL V rrnS ,P nad6 I cytb S2 nad1 ,)
		I(N )
KJ907736_1	ON951647_1	I(N )	-L2~-N,-N~A
KJ907736_1	OK032619_1	I(L2 )	nad3~-L2,-L2~-N,-N~A
		I(N )
KJ907736_1	OK032620_1	I(L2 )	nad3~-L2,-L2~-N,-N~A
		I(N )
KJ907736_1	ON951646_1	I(N )	-L2~-N,-N~A
KJ907736_1	MH643812_1	T(I ,cytb S2 T nad1 L rrnL V rrnS ,)	-L2~-N,-N~A,-nad5~-H,-H~-nad4,nad6~I,I~cytb,-rrnS~-Q
		I(N )
		I(H )
KJ907736_1	KR259805_1	I(N )	-L2~-N,-N~A
KJ907736_1	MK052682_1	I(N )	-L2~-N,-N~A
KJ907736_1	KR259804_1	I(N )	-L2~-N,-N~A
KJ907736_1	MK086023_1	I(L2 )	nad3~-L2,-L2~-N,-N~A,-L~-rrnL,-rrnL~-V,-V~-rrnS,-rrnS~-Q
		I(N )
		I(rrnL )
		I(rrnS )
KJ907736_1	KP100667_1	I(N )	-L2~-N,-N~A
KJ907736_1	MK518391_1	I(N )	-L2~-N,-N~A,-L~-rrnL,-rrnL~-V,-V~-rrnS,-rrnS~-Q
		I(rrnL )
		I(rrnS )
KJ907736_1	KM272950_1	I(N )	-L2~-N,-N~A
KJ907736_1	KM507783_1	I(N )	-L2~-N,-N~A
KJ907736_1	OQ429315_1	I(N )	-L2~-N,-N~A
KJ907736_1	MN052920_1	T(I ,cytb S2 T nad1 L rrnL V rrnS Q M ,)	-L2~-N,-N~A,nad6~I,I~cytb,M~nad2
		I(N )
KJ907736_1	MN052922_1	T(I ,cytb S2 T nad1 L rrnL V rrnS Q M ,)	-L2~-N,-N~A,nad6~I,I~cytb,M~nad2
		I(N )
KJ907736_1	MN052919_1	T(I ,cytb S2 T nad1 L rrnL V rrnS Q M ,)	-L2~-N,-N~A,nad6~I,I~cytb,M~nad2
		I(N )
KJ907736_1	MN052923_1	T(I ,cytb S2 T nad1 L rrnL V rrnS Q M ,)	-L2~-N,-N~A,nad6~I,I~cytb,M~nad2
		I(N )
KJ907736_1	MN052921_1	T(I ,cytb S2 T nad1 L rrnL V rrnS Q M ,)	-L2~-N,-N~A,nad6~I,I~cytb,M~nad2
		I(N )
KJ907736_1	OL961319_1	I(N )	-L2~-N,-N~A
KJ907736_1	KM272948_1	I(N )	-L2~-N,-N~A
KJ907736_1	OR888932_1	I(N )	-L2~-N,-N~A
KJ907736_1	ON118383_1	I(N )	-L2~-N,-N~A
KJ907736_1	MT773150_1	I(L2 )	nad3~-L2,-L2~-N,-N~A,-rrnS~-Q,-Q~M,W~-Y,-Y~-C
		I(N )
		I(Q )
		I(Y )
KJ907736_1	MZ507571_1	T(A S R ,E ,)	-L2~-N,-N~A,R~E,E~-F,-F~-nad5
		I(N )
		I(F )
KJ907736_1	MW540530_1	I(N )	-L2~-N,-N~A
KJ907736_1	KJ782458_1	T(I ,cytb S2 T nad1 L rrnL V rrnS ,)	-L2~-N,-N~A,nad6~I,I~cytb,-rrnS~-Q
		I(N )
KJ907736_1	MZ902035_1	I(N )	-L2~-N,-N~A
KJ907736_1	JQ407802_1	I(N )	-L2~-N,-N~A,nad6~I,I~cytb,-rrnS~-Q
		iT(I ,cytb S2 T nad1 L rrnL V rrnS ,)
KJ907736_1	NC_061408_1	T(G nad3 N S R E F nad5 H nad4 nad4L P nad6 I cytb S2 T nad1 L rrnL V rrnS Q ,A ,)	cox3~G,nad3~-L2,-L2~-N,-N~A,A~S,R~E,E~-F,-Q~M
		TDRL(L2 A E ,G nad3 N S R ,)
		I(N )
KJ907736_1	OM397542_1	T(G nad3 N S R E F nad5 H nad4 nad4L P nad6 I cytb S2 T nad1 L rrnL V rrnS Q ,A ,)	cox3~G,nad3~-L2,-L2~-N,-N~A,A~S,R~E,E~-F,-Q~M
		TDRL(L2 A E ,G nad3 N S R ,)
		I(N )
KJ907736_1	KM114572_1	I(N )	-L2~-N,-N~A
KJ907736_1	KM114573_1	I(L2 )	nad3~-L2,-L2~-N,-N~A
		I(N )
KJ907736_1	NC_005924_1	T(L2 ,N A S R E F nad5 H nad4 nad4L P nad6 I cytb S2 T nad1 ,)	nad3~-L2,-L2~-N,-N~A,A~S,S~R,R~E,-nad4L~-P,nad6~I,I~cytb,S2~T,T~-nad1,-nad1~-L,-rrnS~-Q,W~-Y,-Y~-C,-C~cox1
		T(L2 cytb S2 nad1 L rrnL V rrnS ,I ,)
		T(P nad6 I cytb S2 ,T ,)
		T(Y ,C ,)
		TDRL(N A S R E F nad5 H nad4 nad4L P nad6 cytb S2 T nad1 ,L2 I L rrnL V rrnS ,)
		TDRL(A R ,N S ,)
		TDRL(T L rrnL V rrnS ,P nad6 I cytb S2 nad1 ,)
		I(N )
KJ907736_1	KJ598073_1	I(N )	-L2~-N,-N~A
KJ907736_1	NC_025775_1	I(N )	-L2~-N,-N~A
KJ907736_1	KP306790_1	TDRL(nad3 L2 N A S R E F nad5 H nad4 nad4L P nad6 I cytb S2 T nad1 L rrnL V rrnS Q W ,G M nad2 ,)	cox3~G,G~nad3,-L2~-N,-N~A,-Q~M,nad2~W,W~-Y,-Y~-C,-C~cox1
		I(N )
		I(Y )
		I(C )
KJ907736_1	LC619787_1	I(N )	-L2~-N,-N~A
KJ907736_1	KP100666_1	I(N )	-L2~-N,-N~A
KX290739_1	KU365988_1	T(L2 N A ,S R E ,)	nad3~S,E~-L2,-L2~A,A~N,N~-F,nad6~-I,-I~cytb
		T(N ,A ,)
		I(I )
KX290739_1	MW822556_1	T(L2 N A ,S R E ,)	nad3~S,E~-L2,-L2~A,A~N,N~-F,nad6~-I,-I~cytb
		T(N ,A ,)
		I(I )
KX290739_1	KJ607907_1	iD(cox1 cox2 K D atp8 atp6 cox3 G nad3 L2 N A S R E F nad5 H nad4 nad4L P nad6 I cytb S2 T nad1 L rrnL V rrnS Q ,M ,nad2 W Y C ,)	nad3~S,E~-L2,-L2~A,A~N,N~-F,nad6~-I,-I~cytb,-Q~M,M~nad2,-Y~-C,-Y~-C
		T(L2 N A ,S R E ,)
		T(N ,A ,)
		I(I )
KX290739_1	MN331657_1	T(L2 N A ,S R E ,)	nad3~S,E~-L2,-L2~A,A~N,N~-F,nad6~-I,-I~cytb
		T(N ,A ,)
		I(I )
KX290739_1	MK512574_1	T(L2 N A ,S R E ,)	nad3~S,E~-L2,-L2~A,A~N,N~-F,nad6~-I,-I~cytb,-nad1~-L,-L~-rrnL,-rrnL~-V
		T(N ,A ,)
		T(L ,rrnL ,)
		I(I )
KX290739_1	MN651970_1	T(L2 N A ,S R E ,)	nad3~S,E~-L2,-L2~A,A~N,N~-F,nad6~-I,-I~cytb,T~-nad1,-nad1~-L
		T(N ,A ,)
		T(F nad5 H nad4 nad4L P nad6 I cytb S2 T ,nad1 ,)
		I(I )
KX290739_1	MT832081_1	T(L2 N A ,S R E ,)	nad3~S,E~-L2,-L2~A,A~N,N~-F,nad6~-I,-I~cytb,-rrnL~-V,-V~-rrnS,-rrnS~-Q,W~-Y,-Y~-C,-C~cox1
		T(N ,A ,)
		T(rrnS ,Q M nad2 W Y ,)
		TDRL(cytb S2 T nad1 L rrnL V rrnS Y ,I Q M nad2 W ,)
		I(V )
		I(rrnS )
		I(Y )
		I(C )
KX290739_1	OK298473_1	T(L2 N A ,S R E ,)	nad3~S,E~-L2,-L2~A,A~N,N~-F,nad6~-I,-I~cytb,-rrnS~-Q
		T(N ,A ,)
		T(I ,cytb S2 T nad1 L rrnL V rrnS ,)
KX290739_1	EU523754_1	T(L2 N A ,S R E ,)	nad3~S,E~-L2,-L2~A,A~N,N~-F,nad6~-I,-I~cytb,-rrnS~-Q
		T(N ,A ,)
		T(I ,cytb S2 T nad1 L rrnL V rrnS ,)
KX290739_1	KP402247_1	iD(cox1 cox2 K D atp8 atp6 cox3 G nad3 L2 N A S R E F nad5 H nad4 nad4L P nad6 I ,cytb ,S2 T nad1 L rrnL V rrnS Q M nad2 W Y C ,)	nad3~S,R~E,E~-L2,-L2~A,A~N,N~-F,-nad4L~-P,nad6~-I,-I~cytb,cytb~S2,nad2~W,W~-Y
		Id(cox1 cox2 K D atp8 atp6 cox3 G nad3 L2 N A S R E F nad5 H nad4 nad4L P nad6 I W ,|cytb ,S2 T nad1 L rrnL V rrnS Q M nad2 Y C ,)
		T(P nad6 I S2 T nad1 L rrnL V rrnS Q M nad2 ,W ,)
		TDRL(A E ,L2 N ,)
		I(L2 N A E )
		I(I )
		iT(L2 N A E ,S R ,)
KX290739_1	OP785748_1	T(L2 N A ,S R E ,)	nad3~S,E~-L2,-L2~A,A~N,N~-F,nad6~-I,-I~cytb
		T(N ,A ,)
		I(I )
KX290739_1	MN334527_1	T(L2 N A ,S R E ,)	nad3~S,E~-L2,-L2~A,A~N,N~-F,nad6~-I,-I~cytb
		T(N ,A ,)
		I(I )
KX290739_1	MH891570_1	T(L2 N A ,S R E ,)	nad3~S,E~-L2,-L2~A,A~N,N~-F,nad6~-I,-I~cytb
		T(N ,A ,)
		I(I )
KX290739_1	OQ281589_1	I(L2 N A S R E )	nad3~S,E~-L2,A~N,N~-F,nad6~-I,-I~cytb
		I(L2 A )
		I(N )
		I(S R E )
		I(I )
KX290739_1	KP862583_1	T(L2 N A ,S R E ,)	nad3~S,E~-L2,-L2~A,A~N,N~-F,nad6~-I,-I~cytb
		T(N ,A ,)
		I(I )
KX290739_1	MK512575_1	T(L2 N A ,S R E ,)	nad3~S,E~-L2,-L2~A,A~N,N~-F,nad6~-I,-I~cytb
		T(N ,A ,)
		I(I )
KX290739_1	MN877932_1	T(L2 N A ,S R E ,)	nad3~S,E~-L2,-L2~A,A~N,N~-F,nad6~-I,-I~cytb,-rrnS~-Q
		T(N ,A ,)
		T(I ,cytb S2 T nad1 L rrnL V rrnS ,)
KX290739_1	KR259802_1	T(L2 N A ,S R E ,)	nad3~S,E~-L2,-L2~A,A~N,N~-F,nad6~-I,-I~cytb
		T(N ,A ,)
		I(I )
KX290739_1	MW178198_1	iD(cox1 cox2 K D atp8 atp6 cox3 G nad3 L2 N A S R E F nad5 H nad4 ,nad4L ,P nad6 I cytb S2 T nad1 L rrnL V rrnS Q M nad2 W Y C ,)	nad3~S,E~-L2,A~N,N~-F,-nad4~-nad4L,-nad4L~-P,nad6~-I,-I~cytb,-Y~-C,-Y~-C
		I(L2 N A S R E )
		I(L2 A )
		I(N )
		I(S R E )
		I(I )
KX290739_1	KU354434_1	T(L2 N A ,S R E ,)	nad3~S,E~-L2,-L2~A,A~N,N~-F,nad6~-I,-I~cytb
		T(N ,A ,)
		I(I )
KX290739_1	MH922026_1	T(L2 N A ,S R E ,)	nad3~S,E~-L2,-L2~A,A~N,N~-F,nad6~-I,-I~cytb
		T(N ,A ,)
		I(I )
KX290739_1	AY571145_1	T(L2 N A ,S R E ,)	nad3~S,E~-L2,-L2~A,A~N,N~-F,nad6~-I,-I~cytb
		T(N ,A ,)
		I(I )
KX290739_1	MN052924_1	T(L2 N A ,S R E ,)	nad3~S,E~-L2,-L2~A,A~N,N~-F,nad6~-I,-I~cytb,M~nad2
		T(N ,A ,)
		iT(I ,cytb S2 T nad1 L rrnL V rrnS Q M ,)
KX290739_1	EU523753_1	T(L2 N A ,S R E ,)	nad3~S,E~-L2,-L2~A,A~N,N~-F,nad6~-I,-I~cytb,-rrnS~-Q
		T(N ,A ,)
		iT(I ,cytb S2 T nad1 L rrnL V rrnS ,)
KX290739_1	KR259803_1	T(L2 N A ,S R E ,)	nad3~S,E~-L2,-L2~A,A~N,N~-F,nad6~-I,-I~cytb
		T(N ,A ,)
		I(I )
KX290739_1	MN296353_1	iD(cox1 cox2 K D atp8 atp6 cox3 G nad3 L2 N A S R E F nad5 H nad4 nad4L P nad6 I cytb S2 ,T ,nad1 L rrnL V rrnS Q M nad2 W Y C ,)	nad3~S,E~-L2,-L2~A,A~N,N~-F,nad6~-I,-I~cytb,S2~T,T~-nad1,nad2~W,W~-Y,-Y~-C,-Y~-C
		T(L2 N A ,S R E ,)
		T(N ,A ,)
		I(I )
		I(W )
KX290739_1	MN365897_1	T(L2 N A ,S R E ,)	nad3~S,E~-L2,-L2~A,A~N,N~-F,nad6~-I,-I~cytb,nad2~W,W~-Y
		T(N ,A ,)
		I(I )
		I(W )
KX290739_1	JQ407803_1	T(Y ,C ,)	nad3~S,S~R,R~E,E~-L2,-L2~A,A~N,N~-F,-nad4L~-P,nad6~-I,-I~cytb,S2~T,T~-nad1,-nad1~-L,-rrnS~-Q,W~-Y,-Y~-C,-C~cox1
		TDRL(L2 N A R I L rrnL V rrnS ,S E F nad5 H nad4 nad4L P nad6 T ,)
		TDRL(L2 A E F nad5 H nad4 nad4L T L rrnL V rrnS ,N R P nad6 I cytb S2 nad1 ,)
		TDRL(N A S R E F nad5 H nad4 nad4L P nad6 cytb S2 T nad1 ,L2 I L rrnL V rrnS ,)
		I(I )
KX290739_1	ON951647_1	T(L2 N A ,S R E ,)	nad3~S,E~-L2,-L2~A,A~N,N~-F,nad6~-I,-I~cytb
		T(N ,A ,)
		I(I )
KX290739_1	OK032619_1	T(L2 N A ,S R E ,)	nad3~S,E~-L2,-L2~A,A~N,N~-F,nad6~-I,-I~cytb
		T(N ,A ,)
		I(L2 )
		I(I )
KX290739_1	OK032620_1	T(L2 N A ,S R E ,)	nad3~S,E~-L2,-L2~A,A~N,N~-F,nad6~-I,-I~cytb
		T(N ,A ,)
		I(L2 )
		I(I )
KX290739_1	ON951646_1	T(L2 N A ,S R E ,)	nad3~S,E~-L2,-L2~A,A~N,N~-F,nad6~-I,-I~cytb
		T(N ,A ,)
		I(I )
KX290739_1	MH643812_1	T(L2 N A ,S R E ,)	nad3~S,E~-L2,-L2~A,A~N,N~-F,-nad5~-H,-H~-nad4,nad6~-I,-I~cytb,-rrnS~-Q
		T(N ,A ,)
		I(H )
		iT(I ,cytb S2 T nad1 L rrnL V rrnS ,)
KX290739_1	KR259805_1	T(L2 N A ,S R E ,)	nad3~S,E~-L2,-L2~A,A~N,N~-F,nad6~-I,-I~cytb
		T(N ,A ,)
		I(I )
KX290739_1	MK052682_1	T(L2 N A ,S R E ,)	nad3~S,E~-L2,-L2~A,A~N,N~-F,nad6~-I,-I~cytb
		T(N ,A ,)
		I(I )
KX290739_1	KR259804_1	T(L2 N A ,S R E ,)	nad3~S,E~-L2,-L2~A,A~N,N~-F,nad6~-I,-I~cytb
		T(N ,A ,)
		I(I )
KX290739_1	MK086023_1	T(L2 N A ,S R E ,)	nad3~S,E~-L2,-L2~A,A~N,N~-F,nad6~-I,-I~cytb,-L~-rrnL,-rrnL~-V,-V~-rrnS,-rrnS~-Q
		T(N ,A ,)
		I(L2 )
		I(I )
		I(rrnL )
		I(rrnS )
KX290739_1	KP100667_1	T(L2 N A ,S R E ,)	nad3~S,E~-L2,-L2~A,A~N,N~-F,nad6~-I,-I~cytb
		T(N ,A ,)
		I(I )
KX290739_1	MK518391_1	T(L2 N A ,S R E ,)	nad3~S,E~-L2,-L2~A,A~N,N~-F,nad6~-I,-I~cytb,-L~-rrnL,-rrnL~-V,-V~-rrnS,-rrnS~-Q
		T(N ,A ,)
		I(I )
		I(rrnL )
		I(rrnS )
KX290739_1	KM272950_1	T(L2 N A ,S R E ,)	nad3~S,E~-L2,-L2~A,A~N,N~-F,nad6~-I,-I~cytb
		T(N ,A ,)
		I(I )
KX290739_1	KM507783_1	T(L2 N A ,S R E ,)	nad3~S,E~-L2,-L2~A,A~N,N~-F,nad6~-I,-I~cytb
		T(N ,A ,)
		I(I )
KX290739_1	OQ429315_1	T(L2 N A ,S R E ,)	nad3~S,E~-L2,-L2~A,A~N,N~-F,nad6~-I,-I~cytb
		T(N ,A ,)
		I(I )
KX290739_1	MN052920_1	T(L2 N A ,S R E ,)	nad3~S,E~-L2,-L2~A,A~N,N~-F,nad6~-I,-I~cytb,M~nad2
		T(N ,A ,)
		iT(I ,cytb S2 T nad1 L rrnL V rrnS Q M ,)
KX290739_1	MN052922_1	T(L2 N A ,S R E ,)	nad3~S,E~-L2,-L2~A,A~N,N~-F,nad6~-I,-I~cytb,M~nad2
		T(N ,A ,)
		iT(I ,cytb S2 T nad1 L rrnL V rrnS Q M ,)
KX290739_1	MN052919_1	T(L2 N A ,S R E ,)	nad3~S,E~-L2,-L2~A,A~N,N~-F,nad6~-I,-I~cytb,M~nad2
		T(N ,A ,)
		iT(I ,cytb S2 T nad1 L rrnL V rrnS Q M ,)
KX290739_1	MN052923_1	T(L2 N A ,S R E ,)	nad3~S,E~-L2,-L2~A,A~N,N~-F,nad6~-I,-I~cytb,M~nad2
		T(N ,A ,)
		iT(I ,cytb S2 T nad1 L rrnL V rrnS Q M ,)
KX290739_1	MN052921_1	T(L2 N A ,S R E ,)	nad3~S,E~-L2,-L2~A,A~N,N~-F,nad6~-I,-I~cytb,M~nad2
		T(N ,A ,)
		iT(I ,cytb S2 T nad1 L rrnL V rrnS Q M ,)
KX290739_1	OL961319_1	T(L2 N A ,S R E ,)	nad3~S,E~-L2,-L2~A,A~N,N~-F,nad6~-I,-I~cytb
		T(N ,A ,)
		I(I )
KX290739_1	KM272948_1	T(L2 N A ,S R E ,)	nad3~S,E~-L2,-L2~A,A~N,N~-F,nad6~-I,-I~cytb
		T(N ,A ,)
		I(I )
KX290739_1	OR888932_1	T(L2 N A ,S R E ,)	nad3~S,E~-L2,-L2~A,A~N,N~-F,nad6~-I,-I~cytb
		T(N ,A ,)
		I(I )
KX290739_1	ON118383_1	T(L2 N A ,S R E ,)	nad3~S,E~-L2,-L2~A,A~N,N~-F,nad6~-I,-I~cytb
		T(N ,A ,)
		I(I )
KX290739_1	MT773150_1	T(L2 N A ,S R E ,)	nad3~S,E~-L2,-L2~A,A~N,N~-F,nad6~-I,-I~cytb,-rrnS~-Q,-Q~M,W~-Y,-Y~-C
		T(N ,A ,)
		I(L2 )
		I(I )
		I(Q )
		I(Y )
KX290739_1	MZ507571_1	TDRL(A E ,L2 N ,)	nad3~S,R~E,E~-L2,-L2~A,A~N,N~-F,-F~-nad5,nad6~-I,-I~cytb
		I(L2 N A E )
		I(F )
		I(I )
		iT(L2 N A E ,S R ,)
KX290739_1	MW540530_1	T(L2 N A ,S R E ,)	nad3~S,E~-L2,-L2~A,A~N,N~-F,nad6~-I,-I~cytb
		T(N ,A ,)
		I(I )
KX290739_1	KJ782458_1	T(L2 N A ,S R E ,)	nad3~S,E~-L2,-L2~A,A~N,N~-F,nad6~-I,-I~cytb,-rrnS~-Q
		T(N ,A ,)
		iT(I ,cytb S2 T nad1 L rrnL V rrnS ,)
KX290739_1	MZ902035_1	T(L2 N A ,S R E ,)	nad3~S,E~-L2,-L2~A,A~N,N~-F,nad6~-I,-I~cytb
		T(N ,A ,)
		I(I )
KX290739_1	JQ407802_1	T(L2 N A ,S R E ,)	nad3~S,E~-L2,-L2~A,A~N,N~-F,nad6~-I,-I~cytb,-rrnS~-Q
		T(N ,A ,)
		T(I ,cytb S2 T nad1 L rrnL V rrnS ,)
KX290739_1	NC_061408_1	T(L2 ,E ,)	cox3~G,nad3~S,R~E,E~-L2,-L2~A,A~N,N~-F,nad6~-I,-I~cytb,-Q~M
		TDRL(G nad3 L2 N E ,A S R F nad5 H nad4 nad4L P nad6 I cytb S2 T nad1 L rrnL V rrnS Q ,)
		TDRL(L2 S R E F nad5 H nad4 nad4L P nad6 I cytb S2 T nad1 L rrnL V rrnS Q ,G nad3 N A ,)
		I(I )
KX290739_1	OM397542_1	T(L2 ,E ,)	cox3~G,nad3~S,R~E,E~-L2,-L2~A,A~N,N~-F,nad6~-I,-I~cytb,-Q~M
		TDRL(G nad3 L2 N E ,A S R F nad5 H nad4 nad4L P nad6 I cytb S2 T nad1 L rrnL V rrnS Q ,)
		TDRL(L2 S R E F nad5 H nad4 nad4L P nad6 I cytb S2 T nad1 L rrnL V rrnS Q ,G nad3 N A ,)
		I(I )
KX290739_1	KM114572_1	T(L2 N A ,S R E ,)	nad3~S,E~-L2,-L2~A,A~N,N~-F,nad6~-I,-I~cytb
		T(N ,A ,)
		I(I )
KX290739_1	KM114573_1	T(L2 N A ,S R E ,)	nad3~S,E~-L2,-L2~A,A~N,N~-F,nad6~-I,-I~cytb
		T(N ,A ,)
		I(L2 )
		I(I )
KX290739_1	NC_005924_1	T(Y ,C ,)	nad3~S,S~R,R~E,E~-L2,-L2~A,A~N,N~-F,-nad4L~-P,nad6~-I,-I~cytb,S2~T,T~-nad1,-nad1~-L,-rrnS~-Q,W~-Y,-Y~-C,-C~cox1
		TDRL(L2 N A R I L rrnL V rrnS ,S E F nad5 H nad4 nad4L P nad6 T ,)
		TDRL(L2 A E F nad5 H nad4 nad4L T L rrnL V rrnS ,N R P nad6 I cytb S2 nad1 ,)
		TDRL(N A S R E F nad5 H nad4 nad4L P nad6 cytb S2 T nad1 ,L2 I L rrnL V rrnS ,)
		I(I )
KX290739_1	KJ598073_1	T(L2 N A ,S R E ,)	nad3~S,E~-L2,-L2~A,A~N,N~-F,nad6~-I,-I~cytb
		T(N ,A ,)
		I(I )
KX290739_1	NC_025775_1	T(L2 N A ,S R E ,)	nad3~S,E~-L2,-L2~A,A~N,N~-F,nad6~-I,-I~cytb
		T(N ,A ,)
		I(I )
KX290739_1	KP306790_1	T(L2 N A ,S R E ,)	cox3~G,G~nad3,nad3~S,E~-L2,-L2~A,A~N,N~-F,nad6~-I,-I~cytb,-Q~M,nad2~W,W~-Y,-Y~-C,-C~cox1
		T(N ,A ,)
		TDRL(nad3 L2 N A S R E F nad5 H nad4 nad4L P nad6 I cytb S2 T nad1 L rrnL V rrnS Q W ,G M nad2 ,)
		I(I )
		I(Y )
		I(C )
KX290739_1	LC619787_1	T(L2 N A ,S R E ,)	nad3~S,E~-L2,-L2~A,A~N,N~-F,nad6~-I,-I~cytb
		T(N ,A ,)
		I(I )
KX290739_1	KP100666_1	T(L2 N A ,S R E ,)	nad3~S,E~-L2,-L2~A,A~N,N~-F,nad6~-I,-I~cytb
		T(N ,A ,)
		I(I )
KU365988_1	MW822556_1
KU365988_1	KJ607907_1	iD(cox1 cox2 K D atp8 atp6 cox3 G nad3 L2 N A S R E F nad5 H nad4 nad4L P nad6 I cytb S2 T nad1 L rrnL V rrnS Q ,M ,nad2 W Y C ,)	-Q~M,M~nad2,-Y~-C,-Y~-C
KU365988_1	MN331657_1
KU365988_1	MK512574_1	T(L ,rrnL ,)	-nad1~-L,-L~-rrnL,-rrnL~-V
KU365988_1	MN651970_1	T(F nad5 H nad4 nad4L P nad6 I cytb S2 T ,nad1 ,)	E~-F,T~-nad1,-nad1~-L
KU365988_1	MT832081_1	T(rrnS ,Q M nad2 W Y ,)	nad6~I,I~cytb,-rrnL~-V,-V~-rrnS,-rrnS~-Q,W~-Y,-Y~-C,-C~cox1
		TDRL(cytb S2 T nad1 L rrnL V rrnS Y ,I Q M nad2 W ,)
		I(I )
		I(V )
		I(rrnS )
		I(Y )
		I(C )
KU365988_1	OK298473_1	iT(I ,cytb S2 T nad1 L rrnL V rrnS ,)	nad6~I,I~cytb,-rrnS~-Q
KU365988_1	EU523754_1	iT(I ,cytb S2 T nad1 L rrnL V rrnS ,)	nad6~I,I~cytb,-rrnS~-Q
KU365988_1	KP402247_1	iD(cox1 cox2 K D atp8 atp6 cox3 G nad3 L2 N A S R E F nad5 H nad4 nad4L P nad6 I ,cytb ,S2 T nad1 L rrnL V rrnS Q M nad2 W Y C ,)	N~A,R~E,E~-F,-nad4L~-P,I~cytb,cytb~S2,nad2~W,W~-Y
		Id(cox1 cox2 K D atp8 atp6 cox3 G nad3 L2 N A S R E F nad5 H nad4 nad4L P nad6 I W ,|cytb ,S2 T nad1 L rrnL V rrnS Q M nad2 Y C ,)
		T(A S R ,E ,)
		T(P nad6 I S2 T nad1 L rrnL V rrnS Q M nad2 ,W ,)
KU365988_1	OP785748_1
KU365988_1	MN334527_1
KU365988_1	MH891570_1
KU365988_1	OQ281589_1	T(L2 ,N ,)	nad3~-L2,-L2~N,N~A
KU365988_1	KP862583_1
KU365988_1	MK512575_1
KU365988_1	MN877932_1	iT(I ,cytb S2 T nad1 L rrnL V rrnS ,)	nad6~I,I~cytb,-rrnS~-Q
KU365988_1	KR259802_1
KU365988_1	MW178198_1	iD(cox1 cox2 K D atp8 atp6 cox3 G nad3 L2 N A S R E F nad5 H nad4 ,nad4L ,P nad6 I cytb S2 T nad1 L rrnL V rrnS Q M nad2 W Y C ,)	nad3~-L2,-L2~N,N~A,-nad4~-nad4L,-nad4L~-P,-Y~-C,-Y~-C
		T(L2 ,N ,)
KU365988_1	KU354434_1
KU365988_1	MH922026_1
KU365988_1	AY571145_1
KU365988_1	MN052924_1	T(I ,cytb S2 T nad1 L rrnL V rrnS Q M ,)	nad6~I,I~cytb,M~nad2
KU365988_1	EU523753_1	T(I ,cytb S2 T nad1 L rrnL V rrnS ,)	nad6~I,I~cytb,-rrnS~-Q
KU365988_1	KR259803_1
KU365988_1	MN296353_1	iD(cox1 cox2 K D atp8 atp6 cox3 G nad3 L2 N A S R E F nad5 H nad4 nad4L P nad6 I cytb S2 ,T ,nad1 L rrnL V rrnS Q M nad2 W Y C ,)	S2~T,T~-nad1,nad2~W,W~-Y,-Y~-C,-Y~-C
		I(W )
KU365988_1	MN365897_1	I(W )	nad2~W,W~-Y
KU365988_1	JQ407803_1	T(L2 ,N A S R E F nad5 H nad4 nad4L P nad6 I cytb S2 T nad1 ,)	nad3~-L2,-L2~N,N~A,A~S,S~R,R~E,-nad4L~-P,nad6~I,I~cytb,S2~T,T~-nad1,-nad1~-L,-rrnS~-Q,W~-Y,-Y~-C,-C~cox1
		T(L2 cytb S2 nad1 L rrnL V rrnS ,I ,)
		T(P nad6 I cytb S2 ,T ,)
		T(Y ,C ,)
		TDRL(N A S R E F nad5 H nad4 nad4L P nad6 cytb S2 T nad1 ,L2 I L rrnL V rrnS ,)
		TDRL(A R ,N S ,)
		TDRL(T L rrnL V rrnS ,P nad6 I cytb S2 nad1 ,)
KU365988_1	ON951647_1
KU365988_1	OK032619_1	I(L2 )	nad3~-L2,-L2~N
KU365988_1	OK032620_1	I(L2 )	nad3~-L2,-L2~N
KU365988_1	ON951646_1
KU365988_1	MH643812_1	T(I ,cytb S2 T nad1 L rrnL V rrnS ,)	-nad5~-H,-H~-nad4,nad6~I,I~cytb,-rrnS~-Q
		I(H )
KU365988_1	KR259805_1
KU365988_1	MK052682_1
KU365988_1	KR259804_1
KU365988_1	MK086023_1	I(L2 )	nad3~-L2,-L2~N,-L~-rrnL,-rrnL~-V,-V~-rrnS,-rrnS~-Q
		I(rrnL )
		I(rrnS )
KU365988_1	KP100667_1
KU365988_1	MK518391_1	I(rrnL )	-L~-rrnL,-rrnL~-V,-V~-rrnS,-rrnS~-Q
		I(rrnS )
KU365988_1	KM272950_1
KU365988_1	KM507783_1
KU365988_1	OQ429315_1
KU365988_1	MN052920_1	T(I ,cytb S2 T nad1 L rrnL V rrnS Q M ,)	nad6~I,I~cytb,M~nad2
KU365988_1	MN052922_1	T(I ,cytb S2 T nad1 L rrnL V rrnS Q M ,)	nad6~I,I~cytb,M~nad2
KU365988_1	MN052919_1	T(I ,cytb S2 T nad1 L rrnL V rrnS Q M ,)	nad6~I,I~cytb,M~nad2
KU365988_1	MN052923_1	T(I ,cytb S2 T nad1 L rrnL V rrnS Q M ,)	nad6~I,I~cytb,M~nad2
KU365988_1	MN052921_1	T(I ,cytb S2 T nad1 L rrnL V rrnS Q M ,)	nad6~I,I~cytb,M~nad2
KU365988_1	OL961319_1
KU365988_1	KM272948_1
KU365988_1	OR888932_1
KU365988_1	ON118383_1
KU365988_1	MT773150_1	I(L2 )	nad3~-L2,-L2~N,-rrnS~-Q,-Q~M,W~-Y,-Y~-C
		I(Q )
		I(Y )
KU365988_1	MZ507571_1	T(A S R ,E ,)	N~A,R~E,E~-F,-F~-nad5
		I(F )
KU365988_1	MW540530_1
KU365988_1	KJ782458_1	T(I ,cytb S2 T nad1 L rrnL V rrnS ,)	nad6~I,I~cytb,-rrnS~-Q
KU365988_1	MZ902035_1
KU365988_1	JQ407802_1	iT(I ,cytb S2 T nad1 L rrnL V rrnS ,)	nad6~I,I~cytb,-rrnS~-Q
KU365988_1	NC_061408_1	T(G nad3 N S R E F nad5 H nad4 nad4L P nad6 I cytb S2 T nad1 L rrnL V rrnS Q ,A ,)	cox3~G,nad3~-L2,-L2~N,N~A,A~S,R~E,E~-F,-Q~M
		TDRL(L2 A E ,G nad3 N S R ,)
KU365988_1	OM397542_1	T(G nad3 N S R E F nad5 H nad4 nad4L P nad6 I cytb S2 T nad1 L rrnL V rrnS Q ,A ,)	cox3~G,nad3~-L2,-L2~N,N~A,A~S,R~E,E~-F,-Q~M
		TDRL(L2 A E ,G nad3 N S R ,)
KU365988_1	KM114572_1
KU365988_1	KM114573_1	I(L2 )	nad3~-L2,-L2~N
KU365988_1	NC_005924_1	T(L2 ,N A S R E F nad5 H nad4 nad4L P nad6 I cytb S2 T nad1 ,)	nad3~-L2,-L2~N,N~A,A~S,S~R,R~E,-nad4L~-P,nad6~I,I~cytb,S2~T,T~-nad1,-nad1~-L,-rrnS~-Q,W~-Y,-Y~-C,-C~cox1
		T(L2 cytb S2 nad1 L rrnL V rrnS ,I ,)
		T(P nad6 I cytb S2 ,T ,)
		T(Y ,C ,)
		TDRL(N A S R E F nad5 H nad4 nad4L P nad6 cytb S2 T nad1 ,L2 I L rrnL V rrnS ,)
		TDRL(A R ,N S ,)
		TDRL(T L rrnL V rrnS ,P nad6 I cytb S2 nad1 ,)
KU365988_1	KJ598073_1
KU365988_1	NC_025775_1
KU365988_1	KP306790_1	TDRL(nad3 L2 N A S R E F nad5 H nad4 nad4L P nad6 I cytb S2 T nad1 L rrnL V rrnS Q W ,G M nad2 ,)	cox3~G,G~nad3,-Q~M,nad2~W,W~-Y,-Y~-C,-C~cox1
		I(Y )
		I(C )
KU365988_1	LC619787_1
KU365988_1	KP100666_1
MW822556_1	KJ607907_1	iD(cox1 cox2 K D atp8 atp6 cox3 G nad3 L2 N A S R E F nad5 H nad4 nad4L P nad6 I cytb S2 T nad1 L rrnL V rrnS Q ,M ,nad2 W Y C ,)	-Q~M,M~nad2,-Y~-C,-Y~-C
MW822556_1	MN331657_1
MW822556_1	MK512574_1	T(L ,rrnL ,)	-nad1~-L,-L~-rrnL,-rrnL~-V
MW822556_1	MN651970_1	T(F nad5 H nad4 nad4L P nad6 I cytb S2 T ,nad1 ,)	E~-F,T~-nad1,-nad1~-L
MW822556_1	MT832081_1	T(rrnS ,Q M nad2 W Y ,)	nad6~I,I~cytb,-rrnL~-V,-V~-rrnS,-rrnS~-Q,W~-Y,-Y~-C,-C~cox1
		TDRL(cytb S2 T nad1 L rrnL V rrnS Y ,I Q M nad2 W ,)
		I(I )
		I(V )
		I(rrnS )
		I(Y )
		I(C )
MW822556_1	OK298473_1	iT(I ,cytb S2 T nad1 L rrnL V rrnS ,)	nad6~I,I~cytb,-rrnS~-Q
MW822556_1	EU523754_1	iT(I ,cytb S2 T nad1 L rrnL V rrnS ,)	nad6~I,I~cytb,-rrnS~-Q
MW822556_1	KP402247_1	iD(cox1 cox2 K D atp8 atp6 cox3 G nad3 L2 N A S R E F nad5 H nad4 nad4L P nad6 I ,cytb ,S2 T nad1 L rrnL V rrnS Q M nad2 W Y C ,)	N~A,R~E,E~-F,-nad4L~-P,I~cytb,cytb~S2,nad2~W,W~-Y
		Id(cox1 cox2 K D atp8 atp6 cox3 G nad3 L2 N A S R E F nad5 H nad4 nad4L P nad6 I W ,|cytb ,S2 T nad1 L rrnL V rrnS Q M nad2 Y C ,)
		T(A S R ,E ,)
		T(P nad6 I S2 T nad1 L rrnL V rrnS Q M nad2 ,W ,)
MW822556_1	OP785748_1
MW822556_1	MN334527_1
MW822556_1	MH891570_1
MW822556_1	OQ281589_1	T(L2 ,N ,)	nad3~-L2,-L2~N,N~A
MW822556_1	KP862583_1
MW822556_1	MK512575_1
MW822556_1	MN877932_1	iT(I ,cytb S2 T nad1 L rrnL V rrnS ,)	nad6~I,I~cytb,-rrnS~-Q
MW822556_1	KR259802_1
MW822556_1	MW178198_1	iD(cox1 cox2 K D atp8 atp6 cox3 G nad3 L2 N A S R E F nad5 H nad4 ,nad4L ,P nad6 I cytb S2 T nad1 L rrnL V rrnS Q M nad2 W Y C ,)	nad3~-L2,-L2~N,N~A,-nad4~-nad4L,-nad4L~-P,-Y~-C,-Y~-C
		T(L2 ,N ,)
MW822556_1	KU354434_1
MW822556_1	MH922026_1
MW822556_1	AY571145_1
MW822556_1	MN052924_1	T(I ,cytb S2 T nad1 L rrnL V rrnS Q M ,)	nad6~I,I~cytb,M~nad2
MW822556_1	EU523753_1	T(I ,cytb S2 T nad1 L rrnL V rrnS ,)	nad6~I,I~cytb,-rrnS~-Q
MW822556_1	KR259803_1
MW822556_1	MN296353_1	iD(cox1 cox2 K D atp8 atp6 cox3 G nad3 L2 N A S R E F nad5 H nad4 nad4L P nad6 I cytb S2 ,T ,nad1 L rrnL V rrnS Q M nad2 W Y C ,)	S2~T,T~-nad1,nad2~W,W~-Y,-Y~-C,-Y~-C
		I(W )
MW822556_1	MN365897_1	I(W )	nad2~W,W~-Y
MW822556_1	JQ407803_1	T(L2 ,N A S R E F nad5 H nad4 nad4L P nad6 I cytb S2 T nad1 ,)	nad3~-L2,-L2~N,N~A,A~S,S~R,R~E,-nad4L~-P,nad6~I,I~cytb,S2~T,T~-nad1,-nad1~-L,-rrnS~-Q,W~-Y,-Y~-C,-C~cox1
		T(L2 cytb S2 nad1 L rrnL V rrnS ,I ,)
		T(P nad6 I cytb S2 ,T ,)
		T(Y ,C ,)
		TDRL(N A S R E F nad5 H nad4 nad4L P nad6 cytb S2 T nad1 ,L2 I L rrnL V rrnS ,)
		TDRL(A R ,N S ,)
		TDRL(T L rrnL V rrnS ,P nad6 I cytb S2 nad1 ,)
MW822556_1	ON951647_1
MW822556_1	OK032619_1	I(L2 )	nad3~-L2,-L2~N
MW822556_1	OK032620_1	I(L2 )	nad3~-L2,-L2~N
MW822556_1	ON951646_1
MW822556_1	MH643812_1	T(I ,cytb S2 T nad1 L rrnL V rrnS ,)	-nad5~-H,-H~-nad4,nad6~I,I~cytb,-rrnS~-Q
		I(H )
MW822556_1	KR259805_1
MW822556_1	MK052682_1
MW822556_1	KR259804_1
MW822556_1	MK086023_1	I(L2 )	nad3~-L2,-L2~N,-L~-rrnL,-rrnL~-V,-V~-rrnS,-rrnS~-Q
		I(rrnL )
		I(rrnS )
MW822556_1	KP100667_1
MW822556_1	MK518391_1	I(rrnL )	-L~-rrnL,-rrnL~-V,-V~-rrnS,-rrnS~-Q
		I(rrnS )
MW822556_1	KM272950_1
MW822556_1	KM507783_1
MW822556_1	OQ429315_1
MW822556_1	MN052920_1	T(I ,cytb S2 T nad1 L rrnL V rrnS Q M ,)	nad6~I,I~cytb,M~nad2
MW822556_1	MN052922_1	T(I ,cytb S2 T nad1 L rrnL V rrnS Q M ,)	nad6~I,I~cytb,M~nad2
MW822556_1	MN052919_1	T(I ,cytb S2 T nad1 L rrnL V rrnS Q M ,)	nad6~I,I~cytb,M~nad2
MW822556_1	MN052923_1	T(I ,cytb S2 T nad1 L rrnL V rrnS Q M ,)	nad6~I,I~cytb,M~nad2
MW822556_1	MN052921_1	T(I ,cytb S2 T nad1 L rrnL V rrnS Q M ,)	nad6~I,I~cytb,M~nad2
MW822556_1	OL961319_1
MW822556_1	KM272948_1
MW822556_1	OR888932_1
MW822556_1	ON118383_1
MW822556_1	MT773150_1	I(L2 )	nad3~-L2,-L2~N,-rrnS~-Q,-Q~M,W~-Y,-Y~-C
		I(Q )
		I(Y )
MW822556_1	MZ507571_1	T(A S R ,E ,)	N~A,R~E,E~-F,-F~-nad5
		I(F )
MW822556_1	MW540530_1
MW822556_1	KJ782458_1	T(I ,cytb S2 T nad1 L rrnL V rrnS ,)	nad6~I,I~cytb,-rrnS~-Q
MW822556_1	MZ902035_1
MW822556_1	JQ407802_1	iT(I ,cytb S2 T nad1 L rrnL V rrnS ,)	nad6~I,I~cytb,-rrnS~-Q
MW822556_1	NC_061408_1	T(G nad3 N S R E F nad5 H nad4 nad4L P nad6 I cytb S2 T nad1 L rrnL V rrnS Q ,A ,)	cox3~G,nad3~-L2,-L2~N,N~A,A~S,R~E,E~-F,-Q~M
		TDRL(L2 A E ,G nad3 N S R ,)
MW822556_1	OM397542_1	T(G nad3 N S R E F nad5 H nad4 nad4L P nad6 I cytb S2 T nad1 L rrnL V rrnS Q ,A ,)	cox3~G,nad3~-L2,-L2~N,N~A,A~S,R~E,E~-F,-Q~M
		TDRL(L2 A E ,G nad3 N S R ,)
MW822556_1	KM114572_1
MW822556_1	KM114573_1	I(L2 )	nad3~-L2,-L2~N
MW822556_1	NC_005924_1	T(L2 ,N A S R E F nad5 H nad4 nad4L P nad6 I cytb S2 T nad1 ,)	nad3~-L2,-L2~N,N~A,A~S,S~R,R~E,-nad4L~-P,nad6~I,I~cytb,S2~T,T~-nad1,-nad1~-L,-rrnS~-Q,W~-Y,-Y~-C,-C~cox1
		T(L2 cytb S2 nad1 L rrnL V rrnS ,I ,)
		T(P nad6 I cytb S2 ,T ,)
		T(Y ,C ,)
		TDRL(N A S R E F nad5 H nad4 nad4L P nad6 cytb S2 T nad1 ,L2 I L rrnL V rrnS ,)
		TDRL(A R ,N S ,)
		TDRL(T L rrnL V rrnS ,P nad6 I cytb S2 nad1 ,)
MW822556_1	KJ598073_1
MW822556_1	NC_025775_1
MW822556_1	KP306790_1	TDRL(nad3 L2 N A S R E F nad5 H nad4 nad4L P nad6 I cytb S2 T nad1 L rrnL V rrnS Q W ,G M nad2 ,)	cox3~G,G~nad3,-Q~M,nad2~W,W~-Y,-Y~-C,-C~cox1
		I(Y )
		I(C )
MW822556_1	LC619787_1
MW822556_1	KP100666_1

## Sheet: summary
346	T
267	I
60	TDRL
89	iT
