# Supplementary material for: Molecular Phylogenetic Relationships Based on Mitogenomes of Spider: Insights Into Evolution and Adaptation to Extreme Environments
Source: Ecol Evol. 2025 Jan 7;15(1):e70774. doi: 10.1002/ece3.70774 (PMC11707259; doi:10.1002/ece3.70774)
Supplement: Supplementary file 18 — Appendix S12. Summary of ANI analysis results for 28 spider’s mitogenomes. [file ECE3-15-e70774-s004.xlsx]

## Sheet: Sheet1
Species	Argyroneta aquatica	Desis jiaxiangi
Liphistius erawan	74.5419	81.1719	Liphistiidae
Argiope ocula	76.6247	83.4811	Araneidae
Argiope perforata	78.3394	78.2643	Araneidae
Argiope amoena	79.3356	76.5635	Araneidae
Neoscona nautica	77.883	79.9071	Araneidae
Neoscona theisi	76.9445	78.9442	Araneidae
Neoscona adianta	76.6694	79.3882	Araneidae
Neoscona scylla	74.4892	77.923	Araneidae
Neoscona multiplicans	77.3136	77.6781	Araneidae
Amaurobius fenestralis	78.0531	80.0256	Amaurobiidae
Desis jiaxiangi	77.69	100	Desidae
Agelena silvatica	80.9217	79.0287	Agelenidae
Heteropoda venatoria	78.8491	82.8197	Sparassidae
Pisaura mirabilis	99.1063	77.1328	Pisauridae
Argyroneta aquatica	100	79.449	Dictynidae
Oxytate striatipes	78.6211	81.1991	Thomisidae
Oxyopes hupingensis	81.1631	80.2952	Thomisidae
Oxyopes sertatus	78.8853	81.0988	Thomisidae
Dolomedes angustivirgatus	82.5928	78.6092	Pisauridae
Pardosa laura	79.4933	80.2454	Lycosidae
Wadicosa fidelis	77.1878	80.7018	Lycosidae
Cheiracanthium triviale	78.7652	80.6354	Cheiracanthiidae
Selenops bursarius	79.3621	76.6311	Selenopidae
Cheliceroides longipalpis	78.7375	78.2734	Salticidae
Carrhotus xanthogramma	79.4532	79.9322	Salticidae
Epeus alboguttatus	77.5365	78.387	Salticidae
Telamonia vlijmi	77.3866	81.0719	Salticidae
Plexippus paykulli	75.743	81.7447	Salticidae

## Sheet: Sheet2
sample1	KJ907736.1	MW178198.1
MW178198.1	77.69	100
KJ907736.1	100	79.449
MT862414.1	99.1063	77.1328
KU354434.1	82.5928	78.6092
MK518391.1	81.1631	80.2952
KX290739.1	80.9217	79.0287
KM272948.1	79.4933	80.2454
KP402247.1	79.4532	79.9322
KM114573.1	79.3621	76.6311
KJ607907.1	79.3356	76.5635
KM272950.1	78.8853	81.0988
OP650212.1	78.8491	82.8197
MN334527.1	78.7652	80.6354
MH891570.1	78.7375	78.2734
KM507783.1	78.6211	81.1991
MK512574.1	78.3394	78.2643
MT862432.1	78.0531	80.0256
KR259804.1	77.883	79.9071
MH922026.1	77.5365	78.387
KJ598073.1	77.3866	81.0719
MK052682.1	77.3136	77.6781
KP100666.1	77.1878	80.7018
KP100667.1	76.9445	78.9442
KR259805.1	76.6694	79.3882
MN331657.1	76.6247	83.4811
KM114572.1	75.743	81.7447
JQ407803.1	74.5419	81.1719
MK086023.1	74.4892	77.923
