# Supplementary material for: Molecular Phylogenetic Relationships Based on Mitogenomes of Spider: Insights Into Evolution and Adaptation to Extreme Environments
Source: Ecol Evol. 2025 Jan 7;15(1):e70774. doi: 10.1002/ece3.70774 (PMC11707259; doi:10.1002/ece3.70774)
Supplement: Supplementary file 19 — Appendix S13. The tested biogeographic models in this study. [file ECE3-15-e70774-s023.xlsx]

## Sheet: Sheet1
Supplementar 13. The tested biogeographic models in this study. The best-fitting model is bolded according to AICc
Model	LnL	Number of Parameters	d	e	j	AICc	AICc_wt	P-value
DEC	-703.123	2	0.00212365	0.00231901	0	1331	1	1.99039e-19
DEC+J	-662.499	3	0.00133431	1e-12	0.0340177	1410	6.18572e-18
DIVALIKE	-726.424	2	0.002281	0.00128069	0	1391	1	1.6e-16
DIVALIKE+J	-692.422	3	0.00151009	1e-12	0.0282874	1457	4.6e-15
BAYAREALIKE	-787.77	2	0.00302131	0.00396554	0	1362	1	1.1e-49
BAYAREALIKE+J	-677.954	3	0.00478309	1e-12	0.022216	1580	5.5e-48
