# Supplementary material for: Molecular Phylogenetic Relationships Based on Mitogenomes of Spider: Insights Into Evolution and Adaptation to Extreme Environments
Source: Ecol Evol. 2025 Jan 7;15(1):e70774. doi: 10.1002/ece3.70774 (PMC11707259; doi:10.1002/ece3.70774)
Supplement: Supplementary file 20 — Appendix S14. Summary information on RASP results. [file ECE3-15-e70774-s008.xlsx]

## Sheet: Sheet1
Supplementary 14. Summary information on RASP results.
[TAXON]
1	Actinopus sp	M
2	Aculepeira serpentina	G
3	Afrarchaea woodae	N
4	Agelena chayu	B
5	Agelena labyrinthica	B
6	Agelena silvatica	B
7	Agyneta palgongsanensis	J
8	Aliatypus gulosus	M
9	Allagelena difficilis	B
10	Allothele australis	A
11	Alopecosa cursor	N
12	Alopecosa licenti	N
13	Amaurobius fenestralis	B
14	Amaurobius ferox	B
15	Anyphaena sp	O
16	Araneus angulatus	G
17	Araneus diadematus	G
18	Araneus quadratus	G
19	Araneus ventricosus	G
20	Araniella displicata	G
21	Archoleptoneta gertschi	C
22	Argiope amoena	G
23	Argiope bruennichi	G
24	Argiope ocula	G
25	Argiope perforata	G
26	Argyroneta aquatica	F
27	Ariadna bicolor	K
28	Asemonea sichuanensis	N
29	Atrax robustus	B
30	Attulus fasciger	N
31	Attulus penicillatus	N
32	Atypoides gertschi	M
33	Atypus karschi	H
34	Atypus sp	H
35	Australothele jamiesoni	A
36	Austrochilidae sp	J
37	Bathyphantes gracilis	J
38	Brachypelma albiceps	O
39	Brachypelma boehmei	O
40	Calileptoneta californica	C
41	Calileptoneta cokendolpheri	C
42	Calisoga longitarsis	P
43	Carrhotus xanthogramma	N
44	Centrothele nardi	N
45	Cheiracanthium brevispinum	O
46	Cheiracanthium erraticum	O
47	Cheiracanthium insigne	O
48	Cheiracanthium triviale	O
49	Cheliceroides longipalpis	N
50	Chilongius palmas	N
51	Chrysso nordica	J
52	Cicurina baronia	C
53	Clubiona japonicola	O
54	Clubiona sp	O
55	Coelotes modestus	B
56	Coleosoma octomaculatum	J
57	Corythalia opima	N
58	Cybaeozyga sp	B
59	Cyclosa argenteoalba	G
60	Cyclosa japonica	G
61	Cyriopagopus hainanus	O
62	Cyriopagopus schmidti	O
63	Cyrtarachne nagasakiensis	G
64	Cyrtophora moluccensis	G
65	Dendryphantes sp	N
66	Desis jiaxiangi	O
67	Dictyna arundinacea	F
68	Dictyna namulinensis	F
69	Doliomalus cimicoides	N
70	Dolomedes angustivirgatus	N
71	Drassinella sp	N
72	Drassodella salisburyi	N
73	Drassodes pectinifer	N
74	Ebrechtella tricuspidata	N
75	Enoplognatha caricis	J
76	Enoplognatha margarita	J
77	Epeus alboguttatus	N
78	Erigone prominens	J
79	Evarcha albaria	N
80	Evarcha coreana	N
81	Evarcha sp	N
82	Filistata insidiatrix	K
83	Galianoella leucostigma	N
84	Gnaphosa kansuensis	N
85	Gnaphosa kompirensis	N
86	Gnaphosa licenti	N
87	Gnaphosa sp	N
88	Gnathonarium dentatum	J
89	Goeldia sp	C
90	Habronattus oregonensis	N
91	Hadronyche versuta	B
92	Hahnia corticicola1	J
93	Hahnia corticicola2	J
94	Halocosa hatanensis	B
95	Hamataliwa sp	N
96	Harpactocrates apennicola	O
97	Hebestatis theveneti	M
98	Heliophanus lineiventris	N
99	Heriaeus mellotteei	N
100	Heteropoda venatoria	N
101	Howaia mogera	C
102	Hygropoda sp	N
103	Hylyphantes graminicola	J
104	Hypochilus bernardino	D
105	Hypochilus sheari	D
106	Hypochilus thorelli	D
107	Hypsosinga pygmaea	G
108	Hypsosinga sanguinea	G
109	Iwogumoa plancyi	B
110	Izithunzi capense	E
111	Kibramoa suprenans	O
112	Latrodectus hesperus	J
113	Leucauge celebesiana	G
114	Leucauge wulingensis	G
115	Linyphia triangularis	J
116	Liphistius erawan	M
117	Loxosceles laeta	N
118	Loxosceles rufescens	N
119	Loxosceles similis	N
120	Lycosa grahami	N
121	Lycosa shansia	P
122	Lycosa singoriensis	P
123	Lycosa sp	N
124	Lyrognathus crotalus	O
125	Macrothele yani	B
126	Marinarozelotes jaxartensis	N
127	Marpissa muscosa	N
128	Mesabolivar sp	J
129	Meta bourneti	G
130	Metellina segmentata	G
131	NC 061408 1	N
132	Microlinyphia pusilla	J
133	Miturga albopunctata	N
134	Myrmarachne gisti	N
135	Neoscona adianta	G
136	Neoscona multiplicans	G
137	Neoscona nautica	G
138	Neoscona scylla	G
139	Neoscona theisi	G
140	Nephila pilipes	G
141	Nephila vitiana	G
142	Nuctenea umbratica	G
143	Opopaea plumula	O
144	Orienticius vulpes	N
145	Oxyopes hupingensis	N
146	Oxyopes licenti	N
147	Oxyopes sertatus	N
148	Oxytate striatipes	N
149	Pachygnatha tenera	G
150	Paidiscura subpallens	J
151	Parabathippus shelfordi	N
152	Parachtes ignavus	O
153	Parachtes limbarae	O
154	Parachtes riberai	O
155	Parachtes romandiolae	O
156	Parachtes teruelis	O
157	Parasteatoda cingulata	J
158	Parasteatoda lunata	J
159	Parasteatoda tepidariorum	J
160	Pardosa astrigera	N
161	Pardosa laura	N
162	Pardosa pseudoannulata	N
163	Pardosa pusiola	N
164	Pardosa sp	N
165	Pardosa yadongensis	N
166	Peucetia latikae	N
167	Phanuelus gladstone	N
168	Phidippus regius	N
169	Phidippus sp	N
170	Philodromus cespitum	N
171	Philodromus histrio	N
172	Philodromus sp	N
173	Phintella cavaleriei	N
174	Pholcus crypticolens	J
175	Pholcus manueli	J
176	Pholcus phalangioides	J
177	Pholcus sp	J
178	Phoneutria boliviensis	N
179	Phoneutria sp	N
180	Phrurolithus sinicus	N
181	Phrurolithus splendidus	N
182	Phyxioschema suthepium	A
183	Pirata subpiraticus	J
184	Pisaura bicornis	N
185	Pisaura mirabilis	N
186	Plator insolens1	N
187	Plator insolens2	N
188	Plectreurys conifera	O
189	Plexippus paykulli	N
190	Plexippus setipes	N
191	Poeciloneta variegata	J
192	Psechrus inflatus	B
193	Salticidae sp	N
194	Salticus latidentatus	N
195	Selenops bursarius	N
196	Siler cupreus	N
197	Singa sp	G
198	Songthela hangzhouensis	M
199	Songthela sp	M
200	Stegodyphus dumicola	J
201	Stegodyphus lineatus	J
202	Stegodyphus mimosarum	J
203	Syspira longipes	N
204	Talavera trivittata	N
205	Tamgrinia laticeps	B
206	Tamgrinia tibetana	B
207	Tasmanoonops alipes	N
208	Telamonia vlijmi	N
209	Telema tenella	N
210	Tetragnatha anuenue	G
211	Tetragnatha brevignatha	G
212	Tetragnatha filiciphilia	G
213	Tetragnatha kamakou	G
214	Tetragnatha kauaiensis	G
215	Tetragnatha kikokiko	G
216	Tetragnatha kukuiki	G
217	Tetragnatha macilenta	G
218	Tetragnatha maxillosa	G
219	Tetragnatha montana	G
220	Tetragnatha moua	G
221	Tetragnatha nitens	G
222	Tetragnatha obscura	G
223	Tetragnatha perreirai	G
224	Tetragnatha pilosa	G
225	Tetragnatha praedonia	G
226	Tetragnatha puella	G
227	Tetragnatha quasimodo	G
228	Tetragnatha riveti	G
229	Tetragnatha sp	G
230	Tetragnatha stelarobusta	G
231	Tetragnatha tantalus	G
232	Tetragnatha tincochacae	G
233	Tetragnatha vermiformis	G
234	Tetragnatha waikamoi	G
235	Thelechoris striatipes	I
236	Theridion pinastri	J
237	Theridion varians	J
238	Thomisus onustus	N
239	Titanoecidae sp	C
240	Trachelas alticolus	N
241	Trichonephila antipodiana	G
242	Trichonephila clavata	G
243	Trichonephila clavipes	G
244	Trogloneta yuensis	J
245	Trogloneta yunnanense	J
246	Tylorida striata	G
247	Uloboridae sp	G
248	Ummeliata feminea	J
249	Uroctea compactilis	L
250	Uroctea lesserti	L
251	Usofila pacifica	N
252	Wadicosa fidelis	N
253	Xenoplectus sp	N
254	Zelotes davidi	N
255	Pritha bakeri	K
256	Mastigoproctus giganteus	N
257	Eremobates palpisetulosus	N
258	Pseudogarypus banksi	N
[TREE]
Tree=(1:416.919,((2:281.893,3:281.893):37.1083,((4:97.9268,(5:46.1785,6:46.1785):51.7483):190.1,((((7:38.2077,8:38.2077):96.3694,(9:89.149,10:89.149):45.4281):24.505,((11:115.69,12:115.69):20.6385,((13:79.6944,(14:0.0218,15:0.0218):79.6726):50.1616,((16:114.509,(17:102.596,(18:69.6334,19:69.6334):32.9622):11.9131):6.7155,((20:93.4856,21:93.4856):19.0344,(22:79.3385,((23:23.7652,24:23.7652):43.510…
[RESULT]
DEC+j results:
node 259: N 99.451380 MN 0.169640 M 0.079426 AN 0.021559 DN 0.021464 HN 0.020394 CN 0.019788 KN 0.019771 NO 0.019710 IN 0.019694 JN 0.019686 BN 0.019684 LN 0.019679 EN 0.019672 NP 0.019667 GN 0.019664 FN 0.019663 / 0.002154 D 0.002105 H 0.001546 C 0.001229 K 0.001220 O 0.001188 I 0.001180 J 0.001176 B 0.001175 L 0.001172 E 0.001169 P 0.001166 G 0.001164 F 0.001164 AM 0.000039 DM 0.000039 HM 0.000…
node 260: M 99.715520 MN 0.042475 AM 0.017382 DM 0.017373 HM 0.017279 CM 0.017225 KM 0.017224 MO 0.017219 IM 0.017217 JM 0.017216 BM 0.017216 LM 0.017216 EM 0.017215 MP 0.017215 GM 0.017214 FM 0.017214 N 0.000411 / 0.000014 D 0.000014 H 0.000012 C 0.000011 K 0.000011 O 0.000011 I 0.000011 J 0.000011 B 0.000011 L 0.000011 E 0.000011 P 0.000011 G 0.000011 F 0.000011 AN 0.000000 DN 0.000000 HN 0.000…
node 261: M 98.215020 MN 1.198643 N 0.112785 AM 0.038756 DM 0.038358 HM 0.033999 CM 0.031519 KM 0.031452 MO 0.031201 IM 0.031136 JM 0.031103 BM 0.031097 LM 0.031076 EM 0.031049 MP 0.031028 GM 0.031014 FM 0.031012 / 0.001987 D 0.001949 H 0.001533 C 0.001296 K 0.001290 O 0.001265 I 0.001259 J 0.001256 B 0.001256 L 0.001254 E 0.001251 P 0.001249 G 0.001248 F 0.001247 AN 0.000026 DN 0.000026 HN 0.000…
node 262: H 97.490180 HM 1.433378 HN 0.306063 AH 0.303085 M 0.051714 DH 0.036925 HI 0.035175 BH 0.033828 HO 0.032359 HP 0.031406 CH 0.031193 HK 0.031177 HJ 0.030940 HL 0.030888 EH 0.030870 GH 0.030848 FH 0.030847 N 0.010638 / 0.010529 D 0.000824 I 0.000760 B 0.000711 O 0.000657 P 0.000623 C 0.000615 K 0.000614 J 0.000606 L 0.000604 E 0.000603 G 0.000602 F 0.000602 MN 0.000008 AM 0.000008 DM 0.000…
node 263: M 98.082100 HM 0.629313 MN 0.380872 AM 0.377000 H 0.074633 N 0.046010 / 0.045485 DM 0.034815 IM 0.032631 BM 0.030899 MO 0.029010 MP 0.027786 CM 0.027508 KM 0.027488 JM 0.027186 LM 0.027120 EM 0.027097 GM 0.027069 FM 0.027067 D 0.002273 I 0.002005 B 0.001787 O 0.001548 P 0.001394 C 0.001358 K 0.001356 J 0.001318 L 0.001310 E 0.001307 G 0.001303 F 0.001303 AH 0.000050 HN 0.000050 AN 0.000…
node 264: M 64.917560 H 20.539640 N 4.573735 / 4.517127 HM 3.190031 AM 0.325956 MN 0.318141 AH 0.183147 HN 0.181548 D 0.157420 I 0.130384 B 0.108323 O 0.084238 P 0.068662 C 0.065062 K 0.064813 J 0.061009 L 0.060173 E 0.059885 G 0.059525 F 0.059503 DM 0.022956 IM 0.018536 BM 0.016990 MO 0.015359 MP 0.014216 CM 0.014144 KM 0.014100 JM 0.013713 LM 0.013645 EM 0.013615 GM 0.013578 FM 0.013575 DH 0.00…
node 265: / 81.950640 I 8.352852 M 4.768970 AI 3.101702 N 0.266935 AM 0.253535 IM 0.187363 B 0.185998 H 0.122356 O 0.104171 AN 0.071340 P 0.062323 D 0.040423 J 0.037063 AH 0.036814 C 0.034991 K 0.034971 L 0.034695 E 0.034677 G 0.034655 F 0.034654 AB 0.021225 AO 0.017874 AD 0.016310 AP 0.016134 AJ 0.015099 AC 0.015066 AK 0.015062 AL 0.014999 AE 0.014995 AG 0.014990 AF 0.014990 IN 0.011551 BI 0.008…
node 266: / 95.600520 AJ 3.441974 J 0.957356 AM 0.000013 AB 0.000010 AO 0.000010 AI 0.000010 AN 0.000010 AP 0.000010 AH 0.000010 AD 0.000010 AC 0.000010 AK 0.000010 AL 0.000010 AE 0.000010 AG 0.000010 AF 0.000010 JM 0.000002 BJ 0.000000 JO 0.000000 IJ 0.000000 JN 0.000000 JP 0.000000 HJ 0.000000 DJ 0.000000 CJ 0.000000 JK 0.000000 JL 0.000000 EJ 0.000000 GJ 0.000000 FJ 0.000000 M 0.000000 B 0.000…
node 267: / 98.631420 AM 0.596866 J 0.163141 M 0.109358 AJ 0.080890 AB 0.063588 AO 0.040533 AN 0.035724 AI 0.035468 AP 0.029229 AH 0.027023 AD 0.021984 AC 0.021668 AK 0.021667 AL 0.021651 AE 0.021650 AG 0.021648 AF 0.021648 B 0.007953 O 0.004037 I 0.003795 JM 0.003603 N 0.003528 P 0.002141 H 0.001887 D 0.000940 C 0.000880 K 0.000880 L 0.000877 E 0.000877 G 0.000877 F 0.000877 BJ 0.000286 JO 0.000…
node 268: B 99.039710 BM 0.629457 M 0.047717 AB 0.028012 BO 0.023098 BP 0.020483 BN 0.018759 BI 0.018745 BH 0.018712 BJ 0.018685 BD 0.018685 BC 0.018683 BK 0.018683 BL 0.018683 BE 0.018683 BG 0.018683 BF 0.018683 / 0.001059 O 0.000660 P 0.000458 N 0.000326 I 0.000325 H 0.000322 J 0.000320 D 0.000320 C 0.000320 K 0.000320 L 0.000320 E 0.000320 G 0.000320 F 0.000320 AM 0.000009 MO 0.000008 MP 0.000…
node 269: B 73.734120 M 18.564000 BM 7.300839 / 0.094474 AB 0.051585 O 0.046364 BO 0.030321 P 0.020393 BP 0.016920 BN 0.008055 BI 0.007987 BH 0.007833 BJ 0.007705 BD 0.007702 BC 0.007695 BK 0.007694 BL 0.007694 BE 0.007694 BG 0.007694 BF 0.007694 AM 0.007327 N 0.003287 I 0.003137 H 0.002817 J 0.002547 D 0.002541 C 0.002525 K 0.002525 L 0.002524 E 0.002524 G 0.002524 F 0.002524 MO 0.002430 MP 0.00…
node 270: B 74.891430 M 18.356940 BM 5.608951 AB 0.315308 / 0.238184 BO 0.167341 O 0.115146 BP 0.072644 P 0.048845 AM 0.039379 BN 0.009981 BI 0.009510 BH 0.008425 BJ 0.007531 BD 0.007512 BC 0.007457 BK 0.007457 BL 0.007454 BE 0.007454 BG 0.007453 BF 0.007453 N 0.005171 I 0.004791 H 0.003972 J 0.003283 D 0.003270 C 0.003227 K 0.003227 L 0.003225 E 0.003225 G 0.003224 F 0.003224 MO 0.002530 MP 0.00…
node 271: M 56.514730 P 25.218040 O 6.426308 B 3.452950 / 3.360312 MP 2.661196 MO 0.309407 OP 0.273552 BM 0.149423 AM 0.149233 BP 0.143944 AP 0.139585 N 0.109770 I 0.104339 H 0.092982 J 0.083322 D 0.083139 C 0.082541 K 0.082539 L 0.082509 E 0.082507 G 0.082505 F 0.082504 MN 0.011690 IM 0.011497 HM 0.011000 JM 0.010607 DM 0.010597 CM 0.010573 KM 0.010573 LM 0.010571 EM 0.010571 GM 0.010571 FM 0.01…
node 272: O 99.810550 MO 0.014542 BO 0.013138 AO 0.013119 OP 0.012959 NO 0.012338 IO 0.012337 HO 0.012334 JO 0.012332 DO 0.012332 CO 0.012332 KO 0.012332 GO 0.012332 FO 0.012332 EO 0.012332 LO 0.012332 M 0.000004 B 0.000002 / 0.000002 P 0.000002 N 0.000002 I 0.000002 H 0.000002 J 0.000002 D 0.000002 C 0.000002 K 0.000002 L 0.000002 E 0.000002 G 0.000002 F 0.000002 BM 0.000000 AM 0.000000 MP 0.000…
node 273: O 99.891080 MO 0.007818 BO 0.007409 AO 0.007404 OP 0.007357 NO 0.007177 IO 0.007176 HO 0.007176 JO 0.007175 DO 0.007175 KO 0.007175 CO 0.007175 GO 0.007175 FO 0.007175 EO 0.007175 LO 0.007175 M 0.000001 B 0.000001 / 0.000001 P 0.000000 N 0.000000 I 0.000000 H 0.000000 J 0.000000 D 0.000000 C 0.000000 K 0.000000 L 0.000000 E 0.000000 F 0.000000 G 0.000000 BM 0.000000 AM 0.000000 MP 0.000…
node 274: O 99.582530 MO 0.133358 BO 0.055889 AO 0.054822 OP 0.045996 NO 0.011739 IO 0.011669 HO 0.011518 JO 0.011390 DO 0.011388 CO 0.011380 KO 0.011380 LO 0.011380 EO 0.011380 GO 0.011380 FO 0.011380 M 0.000600 B 0.000229 / 0.000224 P 0.000180 N 0.000018 I 0.000017 H 0.000017 J 0.000016 D 0.000016 C 0.000016 K 0.000016 L 0.000016 E 0.000016 G 0.000016 F 0.000016 AM 0.000000 BM 0.000000 MP 0.000…
node 275: O 97.551880 MO 0.981324 BO 0.373845 AO 0.365444 OP 0.296352 M 0.069453 NO 0.027626 IO 0.027076 B 0.025921 HO 0.025889 / 0.025377 JO 0.024891 DO 0.024871 CO 0.024809 KO 0.024809 LO 0.024806 EO 0.024806 GO 0.024806 FO 0.024806 P 0.020197 N 0.001138 I 0.001099 H 0.001013 J 0.000942 D 0.000940 C 0.000936 K 0.000936 L 0.000936 E 0.000936 G 0.000936 F 0.000936 AM 0.000018 BM 0.000016 MP 0.000…
node 276: M 43.990160 O 30.340080 P 12.357890 B 5.036586 / 4.909163 MO 1.266396 OP 0.525776 BO 0.210737 AO 0.188839 N 0.099460 MP 0.096172 I 0.091452 AM 0.080669 H 0.074640 J 0.060359 D 0.060088 C 0.059203 K 0.059200 L 0.059156 E 0.059153 G 0.059149 F 0.059149 BM 0.059138 BP 0.049351 AP 0.044222 AB 0.007769 NO 0.005678 IO 0.005386 HO 0.004739 JO 0.004200 DO 0.004189 CO 0.004156 KO 0.004156 LO 0.0…
node 277: M 37.612160 B 32.138210 O 14.924800 P 6.109518 / 5.711596 BM 1.455435 BO 0.546555 AM 0.235245 AB 0.230465 BP 0.217124 MO 0.143941 N 0.081234 I 0.071944 AO 0.063410 H 0.052245 J 0.035568 D 0.035250 C 0.034217 K 0.034214 L 0.034161 E 0.034158 G 0.034154 F 0.034154 OP 0.031168 AP 0.021807 MP 0.014705 BN 0.004151 BI 0.003885 IM 0.003090 BH 0.003039 BJ 0.002405 BD 0.002387 BC 0.002347 BK 0.0…
node 278: / 71.285190 M 18.631190 AM 6.160952 B 1.168736 AB 0.859815 O 0.547448 AO 0.395359 P 0.223258 AP 0.162453 I 0.109680 N 0.106955 BM 0.083354 AN 0.058514 H 0.043103 AH 0.025305 J 0.020812 IM 0.011973 MO 0.009363 AI 0.008192 D 0.005895 AD 0.005451 AJ 0.004570 AC 0.004264 AK 0.004260 AL 0.004200 AE 0.004196 AG 0.004191 AF 0.004191 C 0.003622 K 0.003614 JM 0.003587 L 0.003499 E 0.003492 G 0.0…
node 279: / 70.825650 M 18.433540 AM 6.291380 I 0.937876 B 0.587494 AN 0.377871 AB 0.365677 AI 0.355894 N 0.341662 O 0.279641 IM 0.261970 AO 0.174635 AH 0.154119 H 0.134283 P 0.115369 AP 0.077226 BM 0.031403 AD 0.020191 BI 0.015486 J 0.014472 D 0.013531 AC 0.012191 AK 0.012165 AJ 0.012147 AL 0.011761 AE 0.011735 AG 0.011703 AF 0.011701 MN 0.010467 IO 0.007292 MO 0.006438 C 0.006161 K 0.006138 L 0…
node 280: M 52.753960 / 25.755100 H 9.934040 N 7.023087 AM 1.429576 AH 0.461349 I 0.447786 AN 0.359897 B 0.320574 MN 0.260645 D 0.194683 O 0.178964 HM 0.110682 P 0.095809 HN 0.084251 C 0.052427 K 0.052054 J 0.048632 L 0.044913 E 0.044471 G 0.043919 F 0.043885 DM 0.037290 IM 0.035721 BM 0.017238 AD 0.011835 MO 0.010849 AB 0.009703 AI 0.009548 HI 0.007950 AO 0.006529 CM 0.006493 MP 0.006437 KM 0.00…
node 281: D 99.670970 DN 0.094673 DM 0.031883 CD 0.016232 DK 0.016122 AD 0.016027 DH 0.015519 DO 0.015470 DJ 0.015409 DL 0.015361 DE 0.015308 DI 0.015250 BD 0.015246 DG 0.015241 DP 0.015238 DF 0.015237 N 0.000529 M 0.000119 C 0.000017 K 0.000016 / 0.000016 H 0.000012 O 0.000012 J 0.000012 L 0.000011 E 0.000011 I 0.000011 B 0.000011 G 0.000011 P 0.000011 F 0.000011 MN 0.000000 CN 0.000000 KN 0.000…
node 282: D 97.013270 DN 1.885265 DM 0.421330 N 0.118198 CD 0.056462 DK 0.053897 AD 0.051689 DH 0.039844 DO 0.038696 DJ 0.037290 DL 0.036152 DE 0.034922 DI 0.033568 BD 0.033472 DG 0.033360 DP 0.033300 DF 0.033263 M 0.025673 C 0.002596 K 0.002434 / 0.002299 H 0.001547 O 0.001473 J 0.001384 L 0.001312 E 0.001235 I 0.001149 B 0.001143 G 0.001136 P 0.001132 F 0.001130 MN 0.000025 AN 0.000021 CN 0.000…
node 283: K 96.458400 KN 2.386108 N 0.571870 KO 0.056571 CK 0.051988 KM 0.047998 DK 0.045805 EK 0.036778 JK 0.033391 KL 0.031551 AK 0.029409 HK 0.028869 GK 0.028672 BK 0.028592 IK 0.028586 KP 0.028574 FK 0.028572 O 0.010319 C 0.009255 M 0.008316 D 0.007797 E 0.005572 J 0.004774 L 0.004331 / 0.003818 H 0.003686 G 0.003637 B 0.003618 I 0.003617 P 0.003614 F 0.003613 DN 0.000163 MN 0.000157 CN 0.000…
node 284: N 99.820650 EN 0.019921 NO 0.013654 KN 0.012286 CN 0.011342 MN 0.011279 DN 0.011244 JN 0.011144 LN 0.011065 AN 0.011035 HN 0.011028 GN 0.011026 BN 0.011025 IN 0.011025 NP 0.011025 FN 0.011025 E 0.000045 O 0.000029 K 0.000019 C 0.000013 M 0.000012 D 0.000012 J 0.000012 L 0.000011 / 0.000011 H 0.000011 G 0.000011 B 0.000011 I 0.000011 P 0.000011 F 0.000011 EO 0.000000 EK 0.000000 CE 0.000…
node 285: N 99.654370 EN 0.087377 NO 0.036193 KN 0.025288 CN 0.017764 MN 0.017262 DN 0.016979 JN 0.016188 LN 0.015558 AN 0.015314 HN 0.015264 GN 0.015248 BN 0.015239 IN 0.015238 NP 0.015237 FN 0.015237 E 0.002753 O 0.001553 K 0.000763 C 0.000234 M 0.000197 D 0.000176 J 0.000120 L 0.000074 / 0.000056 H 0.000053 G 0.000052 B 0.000051 I 0.000051 P 0.000051 F 0.000051 EO 0.000001 EK 0.000001 CE 0.000…
node 286: N 94.404180 EN 2.998621 E 1.593041 O 0.347439 K 0.167536 NO 0.047731 C 0.047019 M 0.038636 KN 0.035030 D 0.033889 J 0.021027 CN 0.018130 MN 0.017772 DN 0.017589 JN 0.016263 LN 0.015527 AN 0.015281 HN 0.015196 GN 0.015161 BN 0.015151 IN 0.015150 NP 0.015148 FN 0.015148 L 0.010622 EO 0.010579 / 0.006576 H 0.005757 G 0.005495 B 0.005350 I 0.005338 P 0.005320 F 0.005318 EK 0.005080 CE 0.001…
node 287: O 52.479030 N 35.554430 NO 11.771010 JO 0.007205 KO 0.007071 EO 0.007018 CO 0.006941 MO 0.006933 DO 0.006929 LO 0.006906 AO 0.006902 HO 0.006901 GO 0.006901 BO 0.006901 IO 0.006901 OP 0.006901 FO 0.006901 KN 0.004710 JN 0.004626 DN 0.004591 MN 0.004590 EN 0.004589 CN 0.004588 LN 0.004582 AN 0.004582 HN 0.004582 GN 0.004582 IN 0.004582 BN 0.004582 NP 0.004582 FN 0.004582 J 0.003212 K 0.0…
node 288: O 99.877560 NO 0.008239 JO 0.008154 KO 0.008154 EO 0.008154 DO 0.008154 MO 0.008154 CO 0.008154 GO 0.008154 FO 0.008154 BO 0.008154 IO 0.008154 LO 0.008154 OP 0.008154 HO 0.008154 AO 0.008154 N 0.000002 J 0.000002 K 0.000002 E 0.000002 / 0.000002 G 0.000002 L 0.000002 F 0.000002 M 0.000002 I 0.000002 P 0.000002 H 0.000002 B 0.000002 C 0.000002 D 0.000002 JN 0.000000 KN 0.000000 DN 0.000…
node 289: O 99.918790 NO 0.006202 JO 0.005355 KO 0.005355 EO 0.005355 CO 0.005355 MO 0.005355 DO 0.005355 LO 0.005355 HO 0.005355 AO 0.005355 OP 0.005355 GO 0.005355 BO 0.005355 FO 0.005355 IO 0.005355 N 0.000003 J 0.000003 K 0.000003 E 0.000003 D 0.000003 M 0.000003 C 0.000003 / 0.000003 G 0.000003 P 0.000003 I 0.000003 H 0.000003 B 0.000003 F 0.000003 L 0.000003 JN 0.000000 KN 0.000000 EN 0.000…
node 290: O 99.899060 NO 0.012121 JO 0.006342 KO 0.006342 EO 0.006342 CO 0.006341 MO 0.006341 DO 0.006341 LO 0.006341 AO 0.006341 HO 0.006341 BO 0.006341 IO 0.006341 FO 0.006341 GO 0.006341 OP 0.006341 N 0.000005 J 0.000003 K 0.000003 E 0.000003 C 0.000003 D 0.000003 M 0.000003 L 0.000003 / 0.000003 H 0.000003 I 0.000003 F 0.000003 G 0.000003 P 0.000003 B 0.000003 JN 0.000000 KN 0.000000 EN 0.000…
node 291: O 99.780520 NO 0.059701 JO 0.011393 KO 0.011391 EO 0.011388 CO 0.011387 MO 0.011387 DO 0.011387 LO 0.011386 AO 0.011386 HO 0.011386 GO 0.011386 BO 0.011386 IO 0.011386 FO 0.011386 OP 0.011386 N 0.000272 J 0.000006 K 0.000006 E 0.000006 D 0.000006 M 0.000006 C 0.000006 L 0.000006 / 0.000006 H 0.000006 G 0.000006 B 0.000006 I 0.000006 F 0.000006 P 0.000006 KN 0.000000 JN 0.000000 DN 0.000…
node 292: O 98.722840 NO 0.908416 N 0.064408 JO 0.021410 KO 0.021360 EO 0.021307 CO 0.021291 MO 0.021290 DO 0.021290 LO 0.021282 AO 0.021281 HO 0.021281 GO 0.021281 BO 0.021281 IO 0.021281 OP 0.021281 FO 0.021281 J 0.000434 K 0.000431 E 0.000428 D 0.000428 M 0.000428 C 0.000428 L 0.000427 / 0.000427 H 0.000427 G 0.000427 I 0.000427 B 0.000427 P 0.000427 F 0.000427 KN 0.000010 JN 0.000010 DN 0.000…
node 293: O 53.726760 N 35.445650 NO 10.710750 JO 0.006900 KO 0.006078 EO 0.005713 CO 0.005163 MO 0.005109 DO 0.005079 LO 0.004919 AO 0.004892 HO 0.004886 GO 0.004884 BO 0.004883 IO 0.004883 OP 0.004883 FO 0.004883 J 0.002575 KN 0.002244 JN 0.001750 DN 0.001694 MN 0.001688 CN 0.001679 EN 0.001675 LN 0.001655 AN 0.001655 HN 0.001653 GN 0.001652 IN 0.001652 BN 0.001652 NP 0.001652 FN 0.001652 K 0.0…
node 294: N 99.110830 NO 0.527159 O 0.036721 JN 0.036365 KN 0.022168 EN 0.022043 CN 0.021872 MN 0.021854 DN 0.021844 LN 0.021791 AN 0.021782 HN 0.021780 GN 0.021780 BN 0.021779 IN 0.021779 NP 0.021779 FN 0.021779 J 0.001138 K 0.000303 E 0.000295 C 0.000282 M 0.000281 D 0.000280 L 0.000276 / 0.000275 H 0.000275 G 0.000275 B 0.000275 I 0.000275 P 0.000275 F 0.000275 JO 0.000007 KO 0.000007 EO 0.000…
node 295: O 97.596630 NO 0.959794 JO 0.946460 N 0.056217 J 0.054753 KO 0.029058 EO 0.028969 CO 0.028899 MO 0.028892 DO 0.028888 LO 0.028864 AO 0.028860 HO 0.028859 GO 0.028859 BO 0.028859 IO 0.028859 OP 0.028858 FO 0.028858 K 0.000801 E 0.000795 C 0.000791 M 0.000791 D 0.000791 L 0.000789 / 0.000789 H 0.000789 G 0.000789 B 0.000789 I 0.000789 P 0.000789 F 0.000789 JN 0.000031 KN 0.000009 EN 0.000…
node 296: J 99.845900 JO 0.015491 JN 0.013534 JK 0.009617 EJ 0.009617 CJ 0.009616 JM 0.009616 DJ 0.009616 JL 0.009616 AJ 0.009616 HJ 0.009616 GJ 0.009616 JP 0.009616 IJ 0.009616 BJ 0.009616 FJ 0.009616 O 0.000007 N 0.000006 K 0.000004 E 0.000004 C 0.000004 M 0.000004 D 0.000004 L 0.000004 / 0.000004 H 0.000004 G 0.000004 B 0.000004 I 0.000004 P 0.000004 F 0.000004 NO 0.000000 KO 0.000000 EO 0.000…
node 297: J 99.893420 JO 0.007772 JN 0.007522 JK 0.007021 EJ 0.007021 CJ 0.007021 JM 0.007021 DJ 0.007021 JL 0.007021 AJ 0.007021 IJ 0.007021 FJ 0.007021 GJ 0.007021 HJ 0.007021 JP 0.007021 BJ 0.007021 O 0.000001 N 0.000001 K 0.000000 E 0.000000 C 0.000000 M 0.000000 D 0.000000 L 0.000000 / 0.000000 H 0.000000 G 0.000000 F 0.000000 P 0.000000 I 0.000000 B 0.000000 NO 0.000000 KO 0.000000 EO 0.000…
node 298: J 99.714260 JO 0.066401 JN 0.048634 JK 0.013087 EJ 0.013084 CJ 0.013081 JM 0.013081 DJ 0.013081 JL 0.013080 AJ 0.013080 HJ 0.013080 GJ 0.013080 BJ 0.013080 IJ 0.013080 JP 0.013080 FJ 0.013080 O 0.000327 N 0.000224 K 0.000008 E 0.000008 C 0.000008 M 0.000008 D 0.000008 L 0.000008 / 0.000008 H 0.000008 G 0.000008 B 0.000008 I 0.000008 P 0.000008 F 0.000008 NO 0.000000 KO 0.000000 EO 0.000…
node 299: J 97.316450 JO 1.282394 JN 0.861324 O 0.111382 N 0.075899 JK 0.026003 EJ 0.025923 CJ 0.025860 JM 0.025854 DJ 0.025850 JL 0.025828 AJ 0.025825 HJ 0.025824 GJ 0.025823 BJ 0.025823 IJ 0.025823 JP 0.025823 FJ 0.025823 K 0.001244 E 0.001237 C 0.001231 M 0.001231 D 0.001230 L 0.001228 / 0.001228 H 0.001228 G 0.001228 B 0.001228 I 0.001228 P 0.001228 F 0.001228 NO 0.000109 KO 0.000015 EO 0.000…
node 300: O 52.401510 J 34.327190 N 7.810094 JO 3.507032 JN 0.604346 NO 0.544497 K 0.048665 E 0.047925 C 0.047346 M 0.047289 D 0.047257 L 0.047052 / 0.047021 H 0.047013 G 0.047010 B 0.047009 I 0.047009 P 0.047009 F 0.047009 KO 0.007059 EO 0.007008 CO 0.006953 JK 0.006950 MO 0.006947 DO 0.006944 LO 0.006927 AO 0.006924 HO 0.006923 GO 0.006923 BO 0.006923 IO 0.006923 OP 0.006923 FO 0.006923 EJ 0.00…
node 301: N 74.565850 O 18.395240 NO 5.633100 JN 0.850520 J 0.408776 JO 0.036815 KN 0.006287 K 0.005480 DN 0.004768 EN 0.004768 MN 0.004755 CN 0.004737 LN 0.004654 AN 0.004651 HN 0.004645 GN 0.004642 IN 0.004642 BN 0.004642 NP 0.004642 FN 0.004642 E 0.004285 C 0.002507 M 0.002314 D 0.002205 KO 0.002006 EO 0.001801 L 0.001650 / 0.001556 H 0.001536 G 0.001530 B 0.001526 I 0.001526 P 0.001526 F 0.00…
node 302: N 74.833410 O 18.434010 NO 6.422969 J 0.153398 JN 0.076858 JO 0.009581 KN 0.008021 KO 0.005350 K 0.005242 EO 0.004258 E 0.003850 DN 0.002073 MN 0.002007 CO 0.001995 CN 0.001913 EN 0.001862 MO 0.001774 C 0.001733 LN 0.001657 AN 0.001656 DO 0.001650 HN 0.001633 GN 0.001621 IN 0.001620 BN 0.001620 NP 0.001619 FN 0.001619 M 0.001502 D 0.001372 LO 0.001030 AO 0.000923 HO 0.000901 GO 0.000894…
node 303: N 95.599170 O 1.833639 NO 1.254165 E 0.619488 K 0.208805 EN 0.087760 KN 0.073796 J 0.060402 C 0.055754 M 0.045056 D 0.038992 JN 0.018625 EO 0.016233 L 0.009334 DN 0.007822 MN 0.007059 CN 0.005959 KO 0.005385 / 0.004172 AN 0.003281 LN 0.003271 H 0.003129 HN 0.003029 GN 0.002892 IN 0.002885 BN 0.002885 NP 0.002880 FN 0.002879 G 0.002795 B 0.002610 I 0.002595 P 0.002571 F 0.002569 CO 0.001…
node 304: N 93.136610 K 3.594932 KN 1.268586 O 0.942214 E 0.313871 NO 0.180761 C 0.134737 M 0.108375 D 0.093341 J 0.069059 KO 0.021834 L 0.019921 DN 0.014238 EN 0.013829 MN 0.010167 EK 0.007221 / 0.007155 H 0.004573 CK 0.004461 JN 0.004253 CN 0.003948 G 0.003748 KM 0.003345 B 0.003290 I 0.003253 P 0.003194 F 0.003187 DK 0.002920 AN 0.002869 HN 0.002077 LN 0.001895 IN 0.001616 BN 0.001610 GN 0.001…
node 305: C 99.664480 CN 0.074605 CJ 0.018910 CL 0.018779 CK 0.018680 CM 0.018663 CD 0.018613 CO 0.018381 CE 0.018308 CG 0.018289 AC 0.018288 CH 0.018278 BC 0.018275 CI 0.018273 CF 0.018273 CP 0.018273 N 0.002119 J 0.000052 L 0.000048 K 0.000044 M 0.000043 D 0.000042 O 0.000033 E 0.000031 G 0.000030 / 0.000030 H 0.000030 B 0.000029 I 0.000029 F 0.000029 P 0.000029 JN 0.000000 LN 0.000000 MN 0.000…
node 306: C 97.559910 CN 1.722947 N 0.335506 CJ 0.038381 CL 0.034328 CK 0.031306 CM 0.030747 CD 0.029183 CO 0.022038 CE 0.019766 CG 0.019196 AC 0.019158 CH 0.018844 BC 0.018735 CI 0.018682 CF 0.018675 CP 0.018675 J 0.005722 L 0.004969 K 0.004396 M 0.004309 D 0.004027 O 0.002698 E 0.002281 G 0.002177 / 0.002171 H 0.002112 B 0.002092 I 0.002082 F 0.002081 P 0.002081 DN 0.000052 MN 0.000050 JN 0.000…
node 307: L 97.406170 LN 1.263836 JL 0.777004 CL 0.097544 GL 0.050139 N 0.039780 KL 0.032111 LM 0.031936 DL 0.031537 BL 0.031233 LO 0.030020 EL 0.029295 AL 0.029143 FL 0.029075 HL 0.029070 IL 0.029032 LP 0.029031 J 0.024259 C 0.002676 G 0.001166 K 0.000594 M 0.000588 D 0.000575 B 0.000565 O 0.000527 E 0.000504 / 0.000499 F 0.000497 H 0.000497 I 0.000496 P 0.000495 JN 0.000008 CN 0.000005 GN 0.000…
node 308: J 99.791960 JN 0.071198 CJ 0.015390 JL 0.012459 GJ 0.011711 BJ 0.009295 JO 0.008810 JK 0.008786 JM 0.008782 DJ 0.008780 FJ 0.008776 EJ 0.008767 AJ 0.008766 HJ 0.008766 IJ 0.008766 JP 0.008766 N 0.000128 C 0.000018 L 0.000011 G 0.000010 B 0.000006 O 0.000005 K 0.000004 M 0.000004 D 0.000004 F 0.000004 E 0.000004 / 0.000004 H 0.000004 I 0.000004 P 0.000004 CN 0.000000 LN 0.000000 GN 0.000…
node 309: J 99.146780 JN 0.486420 CJ 0.066995 JL 0.045086 GJ 0.039351 BJ 0.021203 JO 0.017556 JK 0.017379 JM 0.017349 DJ 0.017332 FJ 0.017302 EJ 0.017233 AJ 0.017226 HJ 0.017223 IJ 0.017221 JP 0.017221 N 0.015883 C 0.001817 L 0.000898 G 0.000881 B 0.000267 O 0.000143 K 0.000137 M 0.000136 D 0.000135 F 0.000135 E 0.000132 / 0.000132 H 0.000132 I 0.000132 P 0.000132 LN 0.000002 CN 0.000002 GN 0.000…
node 310: J 99.834880 GJ 0.012901 JN 0.010913 CJ 0.010875 BJ 0.010867 JL 0.010867 JO 0.010866 FJ 0.010866 JK 0.010866 JM 0.010866 DJ 0.010866 EJ 0.010866 JP 0.010866 HJ 0.010866 AJ 0.010866 IJ 0.010866 G 0.000004 N 0.000003 C 0.000003 L 0.000003 B 0.000003 O 0.000003 F 0.000003 K 0.000003 M 0.000003 D 0.000003 E 0.000003 P 0.000003 I 0.000003 / 0.000003 H 0.000003 GN 0.000000 CG 0.000000 BG 0.000…
node 311: J 99.954220 GJ 0.003060 JN 0.003050 CJ 0.003049 BJ 0.003049 JL 0.003049 JO 0.003049 JM 0.003049 JK 0.003049 DJ 0.003049 FJ 0.003049 JP 0.003049 EJ 0.003049 AJ 0.003049 IJ 0.003049 HJ 0.003049 G 0.000002 N 0.000002 C 0.000002 B 0.000002 L 0.000002 / 0.000002 I 0.000002 P 0.000002 M 0.000002 K 0.000002 H 0.000002 F 0.000002 O 0.000002 D 0.000002 E 0.000002 GN 0.000000 CG 0.000000 BG 0.000…
node 312: J 99.964000 GJ 0.002448 JN 0.002396 CJ 0.002395 BJ 0.002395 JL 0.002395 JO 0.002395 FJ 0.002395 JK 0.002395 DJ 0.002395 JM 0.002395 HJ 0.002395 IJ 0.002395 AJ 0.002395 JP 0.002395 EJ 0.002395 G 0.000001 N 0.000001 C 0.000001 B 0.000001 L 0.000001 O 0.000001 F 0.000001 / 0.000001 I 0.000001 H 0.000001 M 0.000001 K 0.000001 P 0.000001 D 0.000001 E 0.000001 GN 0.000000 CG 0.000000 BG 0.000…
node 313: J 99.942430 GJ 0.003838 JN 0.003837 CJ 0.003837 JL 0.003837 BJ 0.003837 JM 0.003837 JP 0.003837 DJ 0.003837 JO 0.003837 AJ 0.003837 IJ 0.003837 FJ 0.003837 EJ 0.003837 HJ 0.003837 JK 0.003837 G 0.000001 N 0.000001 C 0.000001 / 0.000001 E 0.000001 M 0.000001 O 0.000001 L 0.000001 H 0.000001 I 0.000001 F 0.000001 B 0.000001 K 0.000001 D 0.000001 P 0.000001 GN 0.000000 CG 0.000000 GL 0.000…
node 314: J 99.937330 GJ 0.004183 JN 0.004176 CJ 0.004176 BJ 0.004176 JL 0.004176 JK 0.004176 JO 0.004176 FJ 0.004176 DJ 0.004176 IJ 0.004176 JM 0.004176 JP 0.004176 AJ 0.004176 HJ 0.004176 EJ 0.004176 G 0.000001 N 0.000001 C 0.000001 B 0.000001 L 0.000001 / 0.000001 I 0.000001 P 0.000001 M 0.000001 K 0.000001 H 0.000001 F 0.000001 O 0.000001 D 0.000001 E 0.000001 GN 0.000000 CG 0.000000 BG 0.000…
node 315: J 99.960880 GJ 0.002659 JN 0.002604 CJ 0.002603 BJ 0.002603 JL 0.002603 JO 0.002603 FJ 0.002603 JK 0.002603 DJ 0.002603 JM 0.002603 IJ 0.002603 AJ 0.002603 HJ 0.002603 EJ 0.002603 JP 0.002603 G 0.000002 N 0.000002 C 0.000002 B 0.000002 L 0.000002 O 0.000002 / 0.000002 P 0.000002 F 0.000002 H 0.000002 M 0.000002 E 0.000002 I 0.000002 K 0.000002 D 0.000002 GN 0.000000 CG 0.000000 BG 0.000…
node 316: J 99.974600 GJ 0.001881 JN 0.001684 CJ 0.001680 BJ 0.001679 JL 0.001679 JO 0.001679 FJ 0.001679 JK 0.001679 JM 0.001679 DJ 0.001679 EJ 0.001679 HJ 0.001679 JP 0.001679 AJ 0.001679 IJ 0.001679 G 0.000000 N 0.000000 C 0.000000 B 0.000000 L 0.000000 O 0.000000 F 0.000000 K 0.000000 M 0.000000 / 0.000000 H 0.000000 I 0.000000 E 0.000000 P 0.000000 D 0.000000 GN 0.000000 CG 0.000000 BG 0.000…
node 317: J 99.903590 GJ 0.008189 JN 0.006340 CJ 0.006305 BJ 0.006297 JL 0.006297 JO 0.006296 FJ 0.006296 JK 0.006296 JM 0.006296 DJ 0.006296 HJ 0.006296 AJ 0.006296 EJ 0.006296 JP 0.006296 IJ 0.006296 G 0.000002 N 0.000002 C 0.000002 L 0.000002 B 0.000002 O 0.000002 F 0.000002 K 0.000002 M 0.000002 D 0.000002 / 0.000002 E 0.000002 H 0.000002 I 0.000002 P 0.000002 GN 0.000000 CG 0.000000 BG 0.000…
node 318: J 99.880410 GJ 0.031896 JN 0.006802 CJ 0.006327 BJ 0.006223 JL 0.006222 JO 0.006206 FJ 0.006205 JK 0.006205 JM 0.006205 DJ 0.006205 EJ 0.006205 AJ 0.006205 HJ 0.006205 IJ 0.006205 JP 0.006205 G 0.000041 N 0.000002 C 0.000002 L 0.000002 B 0.000002 O 0.000002 F 0.000002 K 0.000002 M 0.000002 D 0.000002 E 0.000002 / 0.000002 H 0.000002 I 0.000002 P 0.000002 GN 0.000000 CG 0.000000 BG 0.000…
node 319: J 99.590150 GJ 0.228193 JN 0.016551 G 0.013862 CJ 0.012478 BJ 0.011583 JL 0.011576 JO 0.011435 FJ 0.011426 JK 0.011425 JM 0.011424 DJ 0.011424 EJ 0.011423 AJ 0.011423 HJ 0.011423 IJ 0.011423 JP 0.011423 N 0.000200 C 0.000107 L 0.000088 B 0.000088 O 0.000086 F 0.000086 K 0.000086 M 0.000086 D 0.000086 E 0.000086 / 0.000086 H 0.000086 I 0.000086 P 0.000086 GN 0.000002 CG 0.000001 BG 0.000…
node 320: G 99.946110 GJ 0.003653 GN 0.003588 CG 0.003588 GL 0.003588 BG 0.003588 FG 0.003588 AG 0.003588 GP 0.003588 EG 0.003588 GK 0.003588 GM 0.003588 GO 0.003588 GH 0.003588 GI 0.003588 DG 0.003588 J 0.000000 N 0.000000 C 0.000000 E 0.000000 F 0.000000 B 0.000000 / 0.000000 D 0.000000 H 0.000000 P 0.000000 M 0.000000 O 0.000000 L 0.000000 K 0.000000 I 0.000000 JN 0.000000 CJ 0.000000 BJ 0.000…
node 321: G 99.927380 GJ 0.005564 GN 0.004789 CG 0.004788 BG 0.004788 GL 0.004788 GO 0.004788 FG 0.004788 AG 0.004788 GK 0.004788 GP 0.004788 GM 0.004788 DG 0.004788 GH 0.004788 GI 0.004788 EG 0.004788 J 0.000001 N 0.000001 C 0.000001 B 0.000001 L 0.000001 / 0.000001 H 0.000001 F 0.000001 E 0.000001 I 0.000001 P 0.000001 M 0.000001 K 0.000001 O 0.000001 D 0.000001 JN 0.000000 CJ 0.000000 BJ 0.000…
node 322: G 99.863070 GJ 0.015405 GN 0.008683 CG 0.008680 GL 0.008679 BG 0.008679 GO 0.008679 FG 0.008679 GK 0.008679 DG 0.008679 GM 0.008679 GP 0.008679 GI 0.008679 EG 0.008679 AG 0.008679 GH 0.008679 J 0.000003 N 0.000001 C 0.000001 L 0.000001 B 0.000001 O 0.000001 F 0.000001 K 0.000001 M 0.000001 D 0.000001 E 0.000001 / 0.000001 I 0.000001 H 0.000001 P 0.000001 JN 0.000000 CJ 0.000000 BJ 0.000…
node 323: G 99.718180 GJ 0.144667 GN 0.009829 CG 0.009785 GL 0.009752 BG 0.009752 GO 0.009750 FG 0.009750 GK 0.009750 GM 0.009750 DG 0.009750 EG 0.009750 GI 0.009750 GP 0.009750 AG 0.009750 GH 0.009750 J 0.000448 N 0.000007 C 0.000007 L 0.000007 B 0.000007 O 0.000006 F 0.000006 K 0.000006 M 0.000006 D 0.000006 E 0.000006 / 0.000006 H 0.000006 I 0.000006 P 0.000006 JN 0.000000 CJ 0.000000 BJ 0.000…
node 324: G 99.848050 GJ 0.011669 GN 0.010019 CG 0.010018 BG 0.010018 GL 0.010018 GO 0.010018 FG 0.010018 GK 0.010018 GM 0.010018 GP 0.010018 GH 0.010018 EG 0.010018 AG 0.010018 DG 0.010018 GI 0.010018 J 0.000003 N 0.000002 C 0.000002 B 0.000002 L 0.000002 O 0.000002 / 0.000002 H 0.000002 F 0.000002 I 0.000002 M 0.000002 K 0.000002 E 0.000002 P 0.000002 D 0.000002 JN 0.000000 CJ 0.000000 BJ 0.000…
node 325: G 99.914270 GJ 0.005788 GN 0.005707 CG 0.005707 GL 0.005707 BG 0.005707 FG 0.005707 GI 0.005707 GH 0.005707 AG 0.005707 DG 0.005707 GM 0.005707 GP 0.005707 GO 0.005707 GK 0.005707 EG 0.005707 J 0.000003 N 0.000003 C 0.000003 I 0.000003 H 0.000003 L 0.000003 K 0.000003 D 0.000003 B 0.000003 F 0.000003 E 0.000003 O 0.000003 P 0.000003 / 0.000003 M 0.000003 JN 0.000000 CJ 0.000000 FJ 0.000…
node 326: G 99.952000 GJ 0.003212 GN 0.003195 CG 0.003195 GL 0.003195 BG 0.003195 GP 0.003195 GO 0.003195 GM 0.003195 AG 0.003195 FG 0.003195 EG 0.003195 DG 0.003195 GK 0.003195 GH 0.003195 GI 0.003195 J 0.000003 N 0.000003 / 0.000003 F 0.000003 H 0.000003 L 0.000003 E 0.000003 P 0.000003 O 0.000003 I 0.000003 K 0.000003 B 0.000003 M 0.000003 C 0.000003 D 0.000003 CJ 0.000000 JN 0.000000 FJ 0.000…
node 327: G 99.929940 GJ 0.004670 GN 0.004669 CG 0.004669 GM 0.004669 GP 0.004669 BG 0.004669 DG 0.004669 GO 0.004669 AG 0.004669 GH 0.004669 EG 0.004669 FG 0.004669 GL 0.004669 GI 0.004669 GK 0.004669 J 0.000002 N 0.000002 C 0.000002 / 0.000002 E 0.000002 K 0.000002 F 0.000002 B 0.000002 H 0.000002 I 0.000002 P 0.000002 D 0.000002 O 0.000002 L 0.000002 M 0.000002 BJ 0.000000 JL 0.000000 CJ 0.000…
node 328: G 99.929570 GJ 0.004703 GN 0.004693 CG 0.004693 GI 0.004693 FG 0.004693 AG 0.004693 DG 0.004693 GH 0.004693 EG 0.004693 GP 0.004693 GO 0.004693 BG 0.004693 GK 0.004693 GM 0.004693 GL 0.004693 J 0.000001 N 0.000001 C 0.000001 I 0.000001 H 0.000001 L 0.000001 K 0.000001 D 0.000001 B 0.000001 F 0.000001 E 0.000001 P 0.000001 O 0.000001 M 0.000001 / 0.000001 CJ 0.000000 JN 0.000000 BJ 0.000…
node 329: G 99.976410 GJ 0.001627 GN 0.001569 CG 0.001569 GL 0.001569 BG 0.001569 FG 0.001569 GH 0.001569 GI 0.001569 EG 0.001569 AG 0.001569 DG 0.001569 GK 0.001569 GP 0.001569 GM 0.001569 GO 0.001569 J 0.000000 N 0.000000 C 0.000000 B 0.000000 L 0.000000 F 0.000000 O 0.000000 K 0.000000 H 0.000000 I 0.000000 P 0.000000 M 0.000000 / 0.000000 D 0.000000 E 0.000000 JN 0.000000 CJ 0.000000 DJ 0.000…
node 330: G 99.976610 GJ 0.001850 GN 0.001538 CG 0.001538 GL 0.001538 BG 0.001538 GO 0.001538 AG 0.001538 GK 0.001538 GP 0.001538 GM 0.001538 GI 0.001538 FG 0.001538 EG 0.001538 GH 0.001538 DG 0.001538 J 0.000000 N 0.000000 C 0.000000 B 0.000000 L 0.000000 / 0.000000 H 0.000000 F 0.000000 E 0.000000 I 0.000000 P 0.000000 M 0.000000 K 0.000000 D 0.000000 O 0.000000 JN 0.000000 CJ 0.000000 JP 0.000…
node 331: G 99.956220 GJ 0.002919 GN 0.002918 CG 0.002918 GM 0.002918 GP 0.002918 BG 0.002918 DG 0.002918 GO 0.002918 AG 0.002918 GH 0.002918 EG 0.002918 FG 0.002918 GL 0.002918 GI 0.002918 GK 0.002918 J 0.000001 N 0.000001 C 0.000001 / 0.000001 E 0.000001 K 0.000001 F 0.000001 B 0.000001 H 0.000001 I 0.000001 P 0.000001 D 0.000001 O 0.000001 L 0.000001 M 0.000001 BJ 0.000000 JL 0.000000 CJ 0.000…
node 332: G 99.946140 GJ 0.003590 GN 0.003589 CG 0.003589 DG 0.003589 AG 0.003589 BG 0.003589 GP 0.003589 GO 0.003589 FG 0.003589 GH 0.003589 EG 0.003589 GK 0.003589 GI 0.003589 GM 0.003589 GL 0.003589 J 0.000001 / 0.000001 C 0.000001 K 0.000001 E 0.000001 H 0.000001 B 0.000001 F 0.000001 O 0.000001 N 0.000001 D 0.000001 I 0.000001 L 0.000001 M 0.000001 P 0.000001 JN 0.000000 HJ 0.000000 JL 0.000…
node 333: G 99.966340 GJ 0.002248 GN 0.002244 CG 0.002244 GL 0.002244 GM 0.002244 GO 0.002244 BG 0.002244 GP 0.002244 AG 0.002244 FG 0.002244 EG 0.002244 DG 0.002244 GK 0.002244 GH 0.002244 GI 0.002244 J 0.000000 N 0.000000 / 0.000000 F 0.000000 H 0.000000 L 0.000000 E 0.000000 P 0.000000 O 0.000000 I 0.000000 K 0.000000 B 0.000000 M 0.000000 C 0.000000 D 0.000000 CJ 0.000000 JN 0.000000 FJ 0.000…
node 334: G 99.916850 GJ 0.005578 GN 0.005539 CG 0.005539 GL 0.005539 BG 0.005539 FG 0.005539 AG 0.005539 GP 0.005539 EG 0.005539 GK 0.005539 GM 0.005539 GO 0.005539 GH 0.005539 GI 0.005539 DG 0.005539 J 0.000001 N 0.000001 C 0.000001 E 0.000001 F 0.000001 B 0.000001 / 0.000001 D 0.000001 H 0.000001 P 0.000001 M 0.000001 O 0.000001 L 0.000001 K 0.000001 I 0.000001 JN 0.000000 CJ 0.000000 BJ 0.000…
node 335: G 99.915470 GJ 0.005634 GO 0.005634 GN 0.005634 DG 0.005634 CG 0.005634 BG 0.005634 AG 0.005634 GP 0.005634 FG 0.005634 GH 0.005634 EG 0.005634 GK 0.005634 GI 0.005634 GM 0.005634 GL 0.005634 J 0.000001 / 0.000001 P 0.000001 I 0.000001 C 0.000001 H 0.000001 E 0.000001 F 0.000001 B 0.000001 K 0.000001 D 0.000001 N 0.000001 M 0.000001 O 0.000001 L 0.000001 BJ 0.000000 JL 0.000000 CJ 0.000…
node 336: G 99.952190 GJ 0.003187 GN 0.003185 CG 0.003185 DG 0.003185 AG 0.003185 BG 0.003185 GP 0.003185 GO 0.003185 FG 0.003185 GH 0.003185 EG 0.003185 GK 0.003185 GI 0.003185 GM 0.003185 GL 0.003185 J 0.000002 / 0.000002 C 0.000002 K 0.000002 E 0.000002 H 0.000002 B 0.000002 F 0.000002 O 0.000002 N 0.000002 D 0.000002 I 0.000002 L 0.000002 M 0.000002 P 0.000002 JN 0.000000 HJ 0.000000 JL 0.000…
node 337: G 99.968540 GJ 0.002107 GN 0.002095 CG 0.002095 GL 0.002095 BG 0.002095 FG 0.002095 GI 0.002095 GH 0.002095 AG 0.002095 DG 0.002095 GM 0.002095 GP 0.002095 GO 0.002095 GK 0.002095 EG 0.002095 J 0.000002 N 0.000002 C 0.000002 I 0.000002 H 0.000002 L 0.000002 K 0.000002 D 0.000002 B 0.000002 F 0.000002 E 0.000002 O 0.000002 P 0.000002 / 0.000002 M 0.000002 JN 0.000000 CJ 0.000000 FJ 0.000…
node 338: G 99.908090 GJ 0.006127 GN 0.006125 CG 0.006125 DG 0.006125 AG 0.006125 BG 0.006125 GP 0.006125 GO 0.006125 FG 0.006125 GH 0.006125 EG 0.006125 GK 0.006125 GI 0.006125 GM 0.006125 GL 0.006125 J 0.000002 / 0.000002 P 0.000002 I 0.000002 C 0.000002 H 0.000002 E 0.000002 F 0.000002 B 0.000002 K 0.000002 D 0.000002 N 0.000002 M 0.000002 O 0.000002 L 0.000002 BJ 0.000000 JL 0.000000 CJ 0.000…
node 339: G 99.890790 GJ 0.007280 GN 0.007279 CG 0.007279 DG 0.007279 AG 0.007279 BG 0.007279 GP 0.007279 GO 0.007279 FG 0.007279 GH 0.007279 EG 0.007279 GK 0.007279 GI 0.007279 GM 0.007279 GL 0.007279 J 0.000001 / 0.000001 P 0.000001 I 0.000001 C 0.000001 H 0.000001 E 0.000001 F 0.000001 B 0.000001 K 0.000001 D 0.000001 N 0.000001 M 0.000001 O 0.000001 L 0.000001 BJ 0.000000 JL 0.000000 CJ 0.000…
node 340: G 99.969450 GJ 0.002047 GN 0.002035 CG 0.002035 GL 0.002035 BG 0.002035 FG 0.002035 GI 0.002035 GH 0.002035 AG 0.002035 DG 0.002035 GM 0.002035 GP 0.002035 GO 0.002035 GK 0.002035 EG 0.002035 J 0.000001 N 0.000001 C 0.000001 I 0.000001 H 0.000001 L 0.000001 K 0.000001 D 0.000001 B 0.000001 F 0.000001 E 0.000001 P 0.000001 O 0.000001 M 0.000001 / 0.000001 CJ 0.000000 JN 0.000000 BJ 0.000…
node 341: G 99.984950 GJ 0.001043 GN 0.001000 CG 0.001000 GL 0.001000 BG 0.001000 FG 0.001000 AG 0.001000 GP 0.001000 EG 0.001000 GK 0.001000 GM 0.001000 GO 0.001000 GH 0.001000 GI 0.001000 DG 0.001000 J 0.000000 N 0.000000 C 0.000000 E 0.000000 F 0.000000 B 0.000000 / 0.000000 D 0.000000 H 0.000000 P 0.000000 M 0.000000 O 0.000000 L 0.000000 K 0.000000 I 0.000000 JN 0.000000 CJ 0.000000 BJ 0.000…
node 342: G 99.972890 GJ 0.002086 GN 0.001788 CG 0.001787 GL 0.001787 BG 0.001787 GO 0.001787 AG 0.001787 GK 0.001787 GP 0.001787 GM 0.001787 GI 0.001787 FG 0.001787 EG 0.001787 GH 0.001787 DG 0.001787 J 0.000001 N 0.000001 C 0.000001 B 0.000001 L 0.000001 / 0.000001 H 0.000001 F 0.000001 E 0.000001 I 0.000001 P 0.000001 M 0.000001 K 0.000001 O 0.000001 D 0.000001 JN 0.000000 CJ 0.000000 BJ 0.000…
node 343: G 99.980790 GJ 0.002597 GN 0.001187 CG 0.001187 GL 0.001186 BG 0.001186 GO 0.001186 FG 0.001186 GK 0.001186 GM 0.001186 DG 0.001186 GH 0.001186 EG 0.001186 AG 0.001186 GP 0.001186 GI 0.001186 J 0.000000 N 0.000000 C 0.000000 B 0.000000 L 0.000000 O 0.000000 / 0.000000 H 0.000000 F 0.000000 I 0.000000 M 0.000000 K 0.000000 E 0.000000 P 0.000000 D 0.000000 JN 0.000000 CJ 0.000000 BJ 0.000…
node 344: G 99.951100 GJ 0.016943 GN 0.002289 CG 0.002285 GL 0.002281 BG 0.002281 GO 0.002281 FG 0.002281 GK 0.002281 GM 0.002281 DG 0.002281 EG 0.002281 GH 0.002281 GI 0.002281 GP 0.002281 AG 0.002281 J 0.000002 N 0.000001 C 0.000001 L 0.000001 B 0.000001 O 0.000001 F 0.000001 K 0.000001 M 0.000001 D 0.000001 / 0.000001 P 0.000001 I 0.000001 H 0.000001 E 0.000001 JN 0.000000 CJ 0.000000 BJ 0.000…
node 345: G 99.788850 GJ 0.118337 GN 0.006658 CG 0.006621 GL 0.006594 BG 0.006594 GO 0.006592 FG 0.006592 GK 0.006592 GM 0.006592 DG 0.006592 EG 0.006592 GI 0.006592 GP 0.006592 AG 0.006592 GH 0.006592 J 0.000350 N 0.000005 C 0.000005 L 0.000005 B 0.000005 O 0.000005 F 0.000005 K 0.000005 M 0.000005 D 0.000005 E 0.000005 / 0.000005 H 0.000005 I 0.000005 P 0.000005 JN 0.000000 CJ 0.000000 BJ 0.000…
node 346: G 98.853690 GJ 0.953704 J 0.019419 GN 0.012748 CG 0.012440 GL 0.012211 BG 0.012211 GO 0.012198 FG 0.012197 GK 0.012197 GM 0.012197 DG 0.012197 EG 0.012197 AG 0.012197 GH 0.012197 GI 0.012197 GP 0.012197 N 0.000124 C 0.000118 L 0.000113 B 0.000113 O 0.000113 F 0.000113 K 0.000113 M 0.000113 D 0.000113 E 0.000113 / 0.000113 H 0.000113 I 0.000113 P 0.000113 JN 0.000001 CJ 0.000001 BJ 0.000…
node 347: J 99.856840 GJ 0.012445 CJ 0.009338 JN 0.009333 BJ 0.009330 JL 0.009330 JO 0.009330 FJ 0.009330 JK 0.009330 JM 0.009330 DJ 0.009330 EJ 0.009330 IJ 0.009330 AJ 0.009330 JP 0.009330 HJ 0.009330 G 0.000007 C 0.000006 N 0.000006 B 0.000006 L 0.000006 O 0.000006 K 0.000006 F 0.000006 / 0.000006 D 0.000006 E 0.000006 M 0.000006 P 0.000006 I 0.000006 H 0.000006 CG 0.000000 GN 0.000000 BG 0.000…
node 348: J 99.873150 GJ 0.033241 CJ 0.006741 JN 0.006697 BJ 0.006671 JL 0.006671 JO 0.006670 FJ 0.006670 JK 0.006670 JM 0.006670 DJ 0.006670 EJ 0.006670 JP 0.006670 IJ 0.006670 AJ 0.006670 HJ 0.006670 G 0.000073 C 0.000005 N 0.000005 L 0.000005 B 0.000005 O 0.000005 F 0.000005 K 0.000005 M 0.000005 D 0.000005 E 0.000005 P 0.000005 I 0.000005 H 0.000005 / 0.000005 CG 0.000000 GN 0.000000 BG 0.000…
node 349: J 99.935050 GJ 0.004333 CJ 0.004328 JN 0.004328 AJ 0.004328 JO 0.004328 FJ 0.004328 DJ 0.004328 EJ 0.004328 JP 0.004328 JM 0.004328 JK 0.004328 IJ 0.004328 HJ 0.004328 BJ 0.004328 JL 0.004328 G 0.000002 C 0.000002 N 0.000002 / 0.000002 I 0.000002 K 0.000002 L 0.000002 E 0.000002 F 0.000002 D 0.000002 H 0.000002 B 0.000002 P 0.000002 M 0.000002 O 0.000002 CG 0.000000 BG 0.000000 GL 0.000…
node 350: J 99.891110 GJ 0.007284 CJ 0.007257 JN 0.007257 JL 0.007257 BJ 0.007257 AJ 0.007257 JP 0.007257 JM 0.007257 JO 0.007257 EJ 0.007257 DJ 0.007257 JK 0.007257 IJ 0.007257 FJ 0.007257 HJ 0.007257 G 0.000001 C 0.000001 N 0.000001 L 0.000001 B 0.000001 O 0.000001 P 0.000001 M 0.000001 H 0.000001 K 0.000001 D 0.000001 I 0.000001 E 0.000001 F 0.000001 / 0.000001 CG 0.000000 GN 0.000000 GM 0.000…
node 351: J 99.932600 GJ 0.004920 CJ 0.004461 JN 0.004460 BJ 0.004460 JL 0.004460 JO 0.004460 FJ 0.004460 JM 0.004460 EJ 0.004460 JP 0.004460 DJ 0.004460 AJ 0.004460 JK 0.004460 HJ 0.004460 IJ 0.004460 G 0.000003 C 0.000003 N 0.000003 B 0.000003 L 0.000003 O 0.000003 P 0.000003 M 0.000003 H 0.000003 K 0.000003 D 0.000003 I 0.000003 E 0.000003 F 0.000003 / 0.000003 CG 0.000000 GN 0.000000 BG 0.000…
node 352: J 99.905990 GJ 0.008758 CJ 0.006093 JN 0.006088 BJ 0.006086 JL 0.006086 JO 0.006086 FJ 0.006086 JK 0.006086 JM 0.006086 DJ 0.006086 EJ 0.006086 IJ 0.006086 AJ 0.006086 JP 0.006086 HJ 0.006086 G 0.000004 C 0.000003 N 0.000003 B 0.000003 L 0.000003 O 0.000003 F 0.000003 M 0.000003 D 0.000003 K 0.000003 / 0.000003 E 0.000003 P 0.000003 I 0.000003 H 0.000003 CG 0.000000 GN 0.000000 BG 0.000…
node 353: J 99.881940 GJ 0.031298 CJ 0.006249 JN 0.006207 BJ 0.006182 JL 0.006182 JO 0.006182 FJ 0.006182 JK 0.006182 JM 0.006182 DJ 0.006182 AJ 0.006182 HJ 0.006182 EJ 0.006182 IJ 0.006182 JP 0.006182 G 0.000069 C 0.000005 N 0.000004 L 0.000004 B 0.000004 O 0.000004 F 0.000004 K 0.000004 M 0.000004 D 0.000004 I 0.000004 E 0.000004 P 0.000004 H 0.000004 / 0.000004 CG 0.000000 GN 0.000000 BG 0.000…
node 354: J 99.777290 GJ 0.147206 CJ 0.005590 JN 0.005357 BJ 0.005215 JL 0.005215 JO 0.005210 FJ 0.005210 JK 0.005210 JM 0.005210 DJ 0.005210 EJ 0.005210 AJ 0.005210 HJ 0.005210 IJ 0.005210 JP 0.005210 G 0.001867 C 0.000017 N 0.000011 L 0.000011 B 0.000011 O 0.000011 F 0.000011 K 0.000011 M 0.000011 D 0.000011 E 0.000011 / 0.000011 I 0.000011 P 0.000011 H 0.000011 GN 0.000000 CG 0.000000 BG 0.000…
node 355: J 99.514750 GJ 0.159496 CJ 0.121764 JN 0.015178 JL 0.015173 BJ 0.015173 JO 0.015173 FJ 0.015173 JM 0.015173 JK 0.015173 DJ 0.015173 IJ 0.015173 AJ 0.015173 EJ 0.015173 HJ 0.015173 JP 0.015173 G 0.003318 C 0.002815 N 0.000046 L 0.000046 B 0.000046 O 0.000046 F 0.000046 K 0.000046 M 0.000046 D 0.000046 E 0.000046 / 0.000046 I 0.000046 H 0.000046 P 0.000046 CG 0.000001 GN 0.000000 GL 0.000…
node 356: J 90.657660 C 4.653962 G 1.701731 GJ 1.521530 CJ 1.243423 CG 0.028336 N 0.010423 L 0.010368 B 0.010368 O 0.010367 F 0.010367 K 0.010367 M 0.010367 D 0.010367 E 0.010367 P 0.010367 H 0.010367 I 0.010367 / 0.010367 JN 0.004138 BJ 0.004082 JL 0.004082 JO 0.004081 FJ 0.004080 JK 0.004080 JM 0.004080 DJ 0.004080 EJ 0.004080 HJ 0.004080 AJ 0.004080 JP 0.004080 IJ 0.004080 CN 0.000332 CL 0.000…
node 357: G 99.786670 GJ 0.030643 CG 0.013083 GN 0.013040 BG 0.013040 GL 0.013040 GK 0.013040 GM 0.013040 GP 0.013040 GO 0.013040 FG 0.013040 AG 0.013040 EG 0.013040 GI 0.013040 GH 0.013040 DG 0.013040 J 0.000013 C 0.000005 N 0.000005 B 0.000005 L 0.000005 O 0.000005 / 0.000005 H 0.000005 P 0.000005 D 0.000005 F 0.000005 I 0.000005 E 0.000005 M 0.000005 K 0.000005 CJ 0.000000 JN 0.000000 BJ 0.000…
node 358: G 99.827550 GJ 0.012503 CG 0.011425 GN 0.011423 GK 0.011423 GL 0.011423 GP 0.011423 BG 0.011423 GM 0.011423 GO 0.011423 DG 0.011423 FG 0.011423 EG 0.011423 AG 0.011423 GH 0.011423 GI 0.011423 J 0.000002 C 0.000002 N 0.000002 / 0.000002 M 0.000002 L 0.000002 O 0.000002 B 0.000002 P 0.000002 E 0.000002 D 0.000002 F 0.000002 K 0.000002 H 0.000002 I 0.000002 CJ 0.000000 JN 0.000000 JO 0.000…
node 359: G 99.826360 GJ 0.038111 CG 0.009739 GN 0.009670 BG 0.009670 GL 0.009670 GO 0.009670 GK 0.009670 FG 0.009670 GM 0.009670 AG 0.009670 GH 0.009670 DG 0.009670 EG 0.009670 GP 0.009670 GI 0.009670 J 0.000013 C 0.000005 N 0.000005 B 0.000005 L 0.000005 O 0.000005 / 0.000005 H 0.000005 P 0.000005 D 0.000005 F 0.000005 I 0.000005 E 0.000005 M 0.000005 K 0.000005 CJ 0.000000 JN 0.000000 BJ 0.000…
node 360: G 99.677710 GJ 0.261732 CG 0.004883 GN 0.004259 BG 0.004257 GL 0.004257 GO 0.004257 FG 0.004257 GK 0.004257 GH 0.004257 GI 0.004257 AG 0.004257 DG 0.004257 EG 0.004257 GP 0.004257 GM 0.004257 J 0.000275 C 0.000005 N 0.000004 B 0.000004 L 0.000004 O 0.000004 F 0.000004 K 0.000004 M 0.000004 D 0.000004 / 0.000004 E 0.000004 I 0.000004 H 0.000004 P 0.000004 CJ 0.000000 JN 0.000000 BJ 0.000…
node 361: G 99.965550 GJ 0.002307 CG 0.002295 GK 0.002295 GL 0.002295 GP 0.002295 BG 0.002295 GO 0.002295 GM 0.002295 GN 0.002295 DG 0.002295 FG 0.002295 EG 0.002295 AG 0.002295 GH 0.002295 GI 0.002295 J 0.000000 C 0.000000 N 0.000000 / 0.000000 M 0.000000 L 0.000000 O 0.000000 B 0.000000 P 0.000000 E 0.000000 D 0.000000 F 0.000000 K 0.000000 H 0.000000 I 0.000000 CJ 0.000000 JN 0.000000 JO 0.000…
node 362: G 99.849060 GJ 0.010092 CG 0.010059 GN 0.010059 GL 0.010059 GM 0.010059 GI 0.010059 AG 0.010059 GK 0.010059 FG 0.010059 EG 0.010059 DG 0.010059 GP 0.010059 BG 0.010059 GH 0.010059 GO 0.010059 J 0.000002 C 0.000002 / 0.000002 L 0.000002 M 0.000002 N 0.000002 K 0.000002 F 0.000002 H 0.000002 I 0.000002 D 0.000002 B 0.000002 P 0.000002 O 0.000002 E 0.000002 CJ 0.000000 JN 0.000000 JM 0.000…
node 363: G 99.922490 GJ 0.005179 CG 0.005163 GN 0.005163 GL 0.005163 GM 0.005163 GI 0.005163 AG 0.005163 GK 0.005163 FG 0.005163 EG 0.005163 DG 0.005163 GP 0.005163 BG 0.005163 GH 0.005163 GO 0.005163 J 0.000004 C 0.000004 / 0.000004 L 0.000004 M 0.000004 N 0.000004 K 0.000004 F 0.000004 H 0.000004 I 0.000004 D 0.000004 B 0.000004 P 0.000004 O 0.000004 E 0.000004 CJ 0.000000 JN 0.000000 JM 0.000…
node 364: G 99.945850 GJ 0.003694 CG 0.003602 GN 0.003602 GK 0.003602 GL 0.003602 GP 0.003602 BG 0.003602 GM 0.003602 GO 0.003602 DG 0.003602 EG 0.003602 FG 0.003602 AG 0.003602 GI 0.003602 GH 0.003602 J 0.000002 C 0.000002 / 0.000002 N 0.000002 M 0.000002 O 0.000002 B 0.000002 P 0.000002 L 0.000002 E 0.000002 D 0.000002 F 0.000002 I 0.000002 H 0.000002 K 0.000002 CJ 0.000000 AJ 0.000000 JO 0.000…
node 365: G 99.960700 GJ 0.003129 CG 0.002583 GN 0.002582 AG 0.002582 GL 0.002582 GM 0.002582 GI 0.002582 FG 0.002582 GK 0.002582 EG 0.002582 BG 0.002582 GP 0.002582 DG 0.002582 GO 0.002582 GH 0.002582 J 0.000001 C 0.000001 N 0.000001 / 0.000001 I 0.000001 L 0.000001 M 0.000001 F 0.000001 H 0.000001 E 0.000001 O 0.000001 K 0.000001 B 0.000001 D 0.000001 P 0.000001 CJ 0.000000 JM 0.000000 JL 0.000…
node 366: G 99.963670 GJ 0.005902 CG 0.002180 GN 0.002170 BG 0.002170 GL 0.002170 GK 0.002170 GP 0.002170 GO 0.002170 GM 0.002170 DG 0.002170 FG 0.002170 EG 0.002170 AG 0.002170 GH 0.002170 GI 0.002170 J 0.000003 C 0.000003 N 0.000003 / 0.000003 M 0.000003 L 0.000003 O 0.000003 B 0.000003 P 0.000003 E 0.000003 D 0.000003 F 0.000003 K 0.000003 H 0.000003 I 0.000003 CJ 0.000000 JN 0.000000 JL 0.000…
node 367: G 99.998760 GJ 0.000083 CG 0.000083 GN 0.000083 GL 0.000083 GM 0.000083 GI 0.000083 AG 0.000083 GK 0.000083 FG 0.000083 EG 0.000083 DG 0.000083 GP 0.000083 BG 0.000083 GH 0.000083 GO 0.000083 J 0.000000 C 0.000000 / 0.000000 L 0.000000 M 0.000000 N 0.000000 K 0.000000 F 0.000000 H 0.000000 I 0.000000 D 0.000000 B 0.000000 P 0.000000 O 0.000000 E 0.000000 CJ 0.000000 JN 0.000000 JM 0.000…
node 368: G 99.910670 GJ 0.005956 CG 0.005955 GN 0.005955 GL 0.005955 GM 0.005955 GI 0.005955 AG 0.005955 GK 0.005955 FG 0.005955 EG 0.005955 DG 0.005955 GP 0.005955 BG 0.005955 GH 0.005955 GO 0.005955 J 0.000001 C 0.000001 / 0.000001 L 0.000001 M 0.000001 N 0.000001 K 0.000001 F 0.000001 H 0.000001 I 0.000001 D 0.000001 B 0.000001 P 0.000001 O 0.000001 E 0.000001 CJ 0.000000 JN 0.000000 JM 0.000…
node 369: G 99.949040 GJ 0.003397 CG 0.003397 GN 0.003397 DG 0.003397 GO 0.003397 BG 0.003397 GP 0.003397 AG 0.003397 FG 0.003397 GH 0.003397 EG 0.003397 GK 0.003397 GI 0.003397 GM 0.003397 GL 0.003397 J 0.000001 / 0.000001 P 0.000001 I 0.000001 C 0.000001 H 0.000001 E 0.000001 F 0.000001 B 0.000001 K 0.000001 D 0.000001 N 0.000001 M 0.000001 O 0.000001 L 0.000001 BJ 0.000000 JL 0.000000 CJ 0.000…
node 370: G 99.975680 GJ 0.001621 GI 0.001621 GK 0.001621 AG 0.001621 FG 0.001621 GH 0.001621 CG 0.001621 GN 0.001621 GO 0.001621 GP 0.001621 GM 0.001621 DG 0.001621 BG 0.001621 GL 0.001621 EG 0.001621 J 0.000000 H 0.000000 I 0.000000 L 0.000000 K 0.000000 F 0.000000 B 0.000000 / 0.000000 C 0.000000 E 0.000000 D 0.000000 O 0.000000 M 0.000000 N 0.000000 P 0.000000 HK 0.000000 HI 0.000000 EO 0.000…
node 371: G 99.965710 GJ 0.002286 GO 0.002286 GN 0.002286 DG 0.002286 CG 0.002286 BG 0.002286 AG 0.002286 GP 0.002286 FG 0.002286 GH 0.002286 EG 0.002286 GK 0.002286 GI 0.002286 GM 0.002286 GL 0.002286 J 0.000000 / 0.000000 P 0.000000 I 0.000000 C 0.000000 H 0.000000 E 0.000000 F 0.000000 B 0.000000 K 0.000000 D 0.000000 N 0.000000 M 0.000000 O 0.000000 L 0.000000 BJ 0.000000 JL 0.000000 CJ 0.000…
node 372: G 99.961400 GJ 0.002572 GI 0.002572 GK 0.002572 AG 0.002572 FG 0.002572 GH 0.002572 CG 0.002572 GN 0.002572 GO 0.002572 GP 0.002572 GM 0.002572 DG 0.002572 BG 0.002572 GL 0.002572 EG 0.002572 J 0.000001 H 0.000001 I 0.000001 L 0.000001 K 0.000001 F 0.000001 B 0.000001 / 0.000001 C 0.000001 E 0.000001 D 0.000001 O 0.000001 M 0.000001 N 0.000001 P 0.000001 HK 0.000000 HI 0.000000 EO 0.000…
node 373: G 99.978700 GI 0.001420 GJ 0.001420 GK 0.001420 AG 0.001420 FG 0.001420 GH 0.001420 CG 0.001420 GN 0.001420 GO 0.001420 GP 0.001420 GM 0.001420 DG 0.001420 BG 0.001420 GL 0.001420 EG 0.001420 I 0.000000 H 0.000000 J 0.000000 L 0.000000 K 0.000000 F 0.000000 B 0.000000 / 0.000000 C 0.000000 E 0.000000 D 0.000000 O 0.000000 M 0.000000 N 0.000000 P 0.000000 HK 0.000000 HI 0.000000 EO 0.000…
node 374: G 99.986030 GJ 0.000931 GI 0.000931 GK 0.000931 AG 0.000931 FG 0.000931 GH 0.000931 CG 0.000931 GN 0.000931 GO 0.000931 GP 0.000931 GM 0.000931 DG 0.000931 BG 0.000931 GL 0.000931 EG 0.000931 I 0.000000 H 0.000000 J 0.000000 L 0.000000 K 0.000000 F 0.000000 B 0.000000 / 0.000000 C 0.000000 E 0.000000 D 0.000000 O 0.000000 M 0.000000 N 0.000000 P 0.000000 HK 0.000000 HI 0.000000 EO 0.000…
node 375: G 99.988770 GJ 0.000748 GI 0.000748 GK 0.000748 AG 0.000748 FG 0.000748 GH 0.000748 CG 0.000748 GN 0.000748 GO 0.000748 GP 0.000748 GM 0.000748 DG 0.000748 BG 0.000748 GL 0.000748 EG 0.000748 I 0.000000 H 0.000000 J 0.000000 L 0.000000 K 0.000000 F 0.000000 B 0.000000 / 0.000000 C 0.000000 E 0.000000 D 0.000000 O 0.000000 M 0.000000 N 0.000000 P 0.000000 HK 0.000000 HI 0.000000 EO 0.000…
node 376: G 99.979230 GJ 0.001384 GO 0.001384 GN 0.001384 DG 0.001384 CG 0.001384 BG 0.001384 AG 0.001384 GP 0.001384 FG 0.001384 GH 0.001384 EG 0.001384 GK 0.001384 GI 0.001384 GM 0.001384 GL 0.001384 J 0.000000 / 0.000000 P 0.000000 I 0.000000 C 0.000000 H 0.000000 E 0.000000 F 0.000000 B 0.000000 K 0.000000 D 0.000000 N 0.000000 M 0.000000 O 0.000000 L 0.000000 BJ 0.000000 JL 0.000000 CJ 0.000…
node 377: G 99.986750 GJ 0.000883 CG 0.000883 GN 0.000883 DG 0.000883 GO 0.000883 BG 0.000883 GP 0.000883 AG 0.000883 FG 0.000883 GH 0.000883 EG 0.000883 GK 0.000883 GI 0.000883 GM 0.000883 GL 0.000883 J 0.000000 / 0.000000 P 0.000000 I 0.000000 C 0.000000 H 0.000000 E 0.000000 F 0.000000 B 0.000000 K 0.000000 D 0.000000 N 0.000000 M 0.000000 O 0.000000 L 0.000000 BJ 0.000000 JL 0.000000 CJ 0.000…
node 378: G 99.976270 GJ 0.001582 CG 0.001582 GN 0.001582 DG 0.001582 GO 0.001582 BG 0.001582 GP 0.001582 AG 0.001582 FG 0.001582 GH 0.001582 EG 0.001582 GK 0.001582 GI 0.001582 GM 0.001582 GL 0.001582 J 0.000000 / 0.000000 P 0.000000 I 0.000000 C 0.000000 H 0.000000 E 0.000000 F 0.000000 B 0.000000 K 0.000000 D 0.000000 N 0.000000 M 0.000000 O 0.000000 L 0.000000 BJ 0.000000 JL 0.000000 CJ 0.000…
node 379: G 99.965290 GJ 0.002315 CG 0.002314 GN 0.002314 GL 0.002314 GM 0.002314 GI 0.002314 AG 0.002314 GK 0.002314 FG 0.002314 EG 0.002314 DG 0.002314 GP 0.002314 BG 0.002314 GH 0.002314 GO 0.002314 J 0.000000 C 0.000000 / 0.000000 L 0.000000 M 0.000000 N 0.000000 K 0.000000 F 0.000000 H 0.000000 I 0.000000 D 0.000000 B 0.000000 P 0.000000 O 0.000000 E 0.000000 CJ 0.000000 JN 0.000000 JM 0.000…
node 380: G 99.955110 GJ 0.002999 CG 0.002992 GN 0.002992 GL 0.002992 GM 0.002992 GI 0.002992 AG 0.002992 GK 0.002992 FG 0.002992 EG 0.002992 DG 0.002992 GP 0.002992 BG 0.002992 GH 0.002992 GO 0.002992 J 0.000001 C 0.000001 / 0.000001 L 0.000001 M 0.000001 N 0.000001 K 0.000001 F 0.000001 H 0.000001 I 0.000001 D 0.000001 B 0.000001 P 0.000001 O 0.000001 E 0.000001 CJ 0.000000 JN 0.000000 JM 0.000…
node 381: G 99.928430 GJ 0.004826 CG 0.004766 GN 0.004766 AG 0.004766 GL 0.004766 GM 0.004766 GI 0.004766 FG 0.004766 GK 0.004766 EG 0.004766 BG 0.004766 GP 0.004766 DG 0.004766 GO 0.004766 GH 0.004766 J 0.000002 C 0.000002 N 0.000002 / 0.000002 I 0.000002 L 0.000002 M 0.000002 F 0.000002 H 0.000002 E 0.000002 O 0.000002 K 0.000002 B 0.000002 D 0.000002 P 0.000002 CJ 0.000000 JM 0.000000 JL 0.000…
node 382: G 99.951000 GJ 0.003791 CG 0.003227 GN 0.003226 GM 0.003226 GL 0.003226 AG 0.003226 GK 0.003226 GI 0.003226 GH 0.003226 FG 0.003226 GP 0.003226 EG 0.003226 DG 0.003226 BG 0.003226 GO 0.003226 J 0.000003 C 0.000003 N 0.000003 L 0.000003 B 0.000003 / 0.000003 M 0.000003 O 0.000003 F 0.000003 H 0.000003 I 0.000003 P 0.000003 D 0.000003 K 0.000003 E 0.000003 CJ 0.000000 JM 0.000000 JL 0.000…
node 383: G 99.946240 GJ 0.006791 CG 0.003360 GN 0.003351 BG 0.003351 GL 0.003351 GK 0.003351 GP 0.003351 GO 0.003351 GM 0.003351 DG 0.003351 FG 0.003351 EG 0.003351 AG 0.003351 GH 0.003351 GI 0.003351 J 0.000003 C 0.000003 N 0.000003 / 0.000003 M 0.000003 L 0.000003 O 0.000003 B 0.000003 P 0.000003 E 0.000003 D 0.000003 F 0.000003 K 0.000003 H 0.000003 I 0.000003 CJ 0.000000 JN 0.000000 JL 0.000…
node 384: G 99.949690 GJ 0.014848 CG 0.002561 GN 0.002530 BG 0.002530 GL 0.002530 GO 0.002530 GK 0.002530 AG 0.002530 GP 0.002530 GM 0.002530 FG 0.002530 GI 0.002530 DG 0.002530 GH 0.002530 EG 0.002530 J 0.000001 C 0.000000 N 0.000000 B 0.000000 L 0.000000 / 0.000000 O 0.000000 M 0.000000 D 0.000000 P 0.000000 F 0.000000 E 0.000000 I 0.000000 H 0.000000 K 0.000000 CJ 0.000000 JN 0.000000 BJ 0.000…
node 385: G 99.733490 GJ 0.170243 CG 0.007213 GN 0.006806 BG 0.006805 GL 0.006805 GO 0.006805 GK 0.006805 FG 0.006805 GH 0.006805 GI 0.006805 AG 0.006805 DG 0.006805 EG 0.006805 GP 0.006805 GM 0.006805 J 0.000494 C 0.000009 N 0.000006 B 0.000006 L 0.000006 O 0.000006 F 0.000006 K 0.000006 M 0.000006 D 0.000006 / 0.000006 I 0.000006 H 0.000006 P 0.000006 E 0.000006 CJ 0.000000 JN 0.000000 BJ 0.000…
node 386: G 98.729960 GJ 1.183168 J 0.014283 CG 0.007724 GN 0.004902 BG 0.004895 GL 0.004895 GO 0.004895 FG 0.004895 GK 0.004895 GM 0.004895 DG 0.004895 GH 0.004895 GI 0.004895 EG 0.004895 GP 0.004895 AG 0.004895 C 0.000165 N 0.000081 B 0.000081 L 0.000081 O 0.000081 F 0.000081 K 0.000081 M 0.000081 D 0.000081 / 0.000081 E 0.000081 H 0.000081 I 0.000081 P 0.000081 CJ 0.000000 JN 0.000000 BJ 0.000…
node 387: J 72.192750 GJ 16.475220 G 10.869510 C 0.395221 CJ 0.037775 CG 0.013341 N 0.001006 L 0.000953 B 0.000952 O 0.000951 F 0.000951 K 0.000951 M 0.000951 D 0.000951 E 0.000951 / 0.000951 H 0.000951 P 0.000951 I 0.000951 JN 0.000329 BJ 0.000223 JL 0.000222 JO 0.000219 FJ 0.000219 JK 0.000218 JM 0.000218 DJ 0.000218 EJ 0.000218 AJ 0.000218 HJ 0.000218 JP 0.000218 IJ 0.000218 GN 0.000074 BG 0.0…
node 388: J 73.553050 GJ 17.452780 G 8.937347 C 0.025079 CJ 0.018349 CG 0.004099 JN 0.001365 BJ 0.000581 JL 0.000578 JO 0.000553 FJ 0.000551 JK 0.000551 JM 0.000551 DJ 0.000551 EJ 0.000550 AJ 0.000550 HJ 0.000550 IJ 0.000550 JP 0.000550 N 0.000125 L 0.000067 B 0.000067 O 0.000066 F 0.000066 K 0.000066 M 0.000066 D 0.000066 E 0.000066 / 0.000066 H 0.000066 I 0.000066 P 0.000066 GN 0.000047 BG 0.00…
node 389: J 67.024820 GJ 19.533870 G 13.417390 CJ 0.006971 C 0.005396 JN 0.002348 CG 0.001531 N 0.001153 GN 0.000697 BJ 0.000314 JL 0.000306 JO 0.000240 FJ 0.000236 JK 0.000235 JM 0.000235 DJ 0.000235 EJ 0.000234 AJ 0.000234 HJ 0.000234 IJ 0.000234 JP 0.000234 L 0.000142 B 0.000138 BG 0.000127 GL 0.000126 O 0.000120 F 0.000119 K 0.000119 M 0.000119 D 0.000119 E 0.000119 / 0.000119 H 0.000119 I 0.…
node 390: J 69.667520 GJ 18.262720 G 11.986270 JN 0.034727 CJ 0.013688 N 0.006391 C 0.004089 BJ 0.002675 JL 0.002551 JO 0.001511 FJ 0.001447 JK 0.001433 JM 0.001426 DJ 0.001426 EJ 0.001422 AJ 0.001421 HJ 0.001421 IJ 0.001421 JP 0.001421 GN 0.001401 CG 0.001079 L 0.000228 B 0.000204 BG 0.000123 GL 0.000120 O 0.000101 F 0.000095 GO 0.000094 K 0.000094 M 0.000093 D 0.000093 FG 0.000093 E 0.000093 / …
node 391: J 65.188200 G 22.205020 GJ 11.130420 N 0.918932 JN 0.165433 C 0.140647 CJ 0.045312 GN 0.045161 L 0.026274 B 0.022798 BJ 0.008740 CG 0.008297 O 0.007899 JL 0.007565 F 0.007041 K 0.006897 M 0.006811 D 0.006798 E 0.006727 / 0.006722 H 0.006720 I 0.006719 P 0.006719 JO 0.001622 BG 0.001409 GL 0.001303 FJ 0.001228 JK 0.001139 JM 0.001102 DJ 0.001098 EJ 0.001075 AJ 0.001073 HJ 0.001073 IJ 0.0…
node 392: C 97.350180 CJ 1.149495 CN 0.764971 BC 0.170965 J 0.101175 CG 0.070496 N 0.067099 CO 0.035046 CL 0.029702 CF 0.027833 CK 0.025554 CM 0.024907 CD 0.024904 CE 0.024887 AC 0.024886 CH 0.024885 CI 0.024885 CP 0.024885 B 0.013990 G 0.005134 O 0.001993 L 0.001524 F 0.001356 K 0.001155 M 0.001098 D 0.001097 E 0.001096 / 0.001096 H 0.001096 I 0.001096 P 0.001096 JN 0.000053 BJ 0.000021 GJ 0.000…
node 393: J 99.701390 BJ 0.141695 CJ 0.048532 FJ 0.023436 JN 0.020302 JO 0.019769 JK 0.008152 GJ 0.004116 JL 0.004013 JM 0.004001 DJ 0.004001 EJ 0.004001 AJ 0.004001 HJ 0.004001 IJ 0.004001 JP 0.004001 B 0.000309 C 0.000102 F 0.000046 N 0.000040 O 0.000039 K 0.000013 G 0.000004 L 0.000004 M 0.000004 D 0.000004 E 0.000004 / 0.000004 H 0.000004 I 0.000004 P 0.000004 BC 0.000000 BO 0.000000 BF 0.000…
node 394: B 65.173760 K 31.661760 BK 3.163550 BC 0.000217 CK 0.000212 BF 0.000091 FK 0.000088 BJ 0.000074 JK 0.000071 BN 0.000018 KN 0.000015 BO 0.000014 KO 0.000012 BG 0.000008 BL 0.000008 BM 0.000008 BD 0.000008 BE 0.000008 AB 0.000008 BI 0.000008 BH 0.000008 BP 0.000008 GK 0.000005 KL 0.000005 KM 0.000005 DK 0.000005 EK 0.000005 AK 0.000005 HK 0.000005 IK 0.000005 KP 0.000005 C 0.000001 F 0.00…
node 395: B 45.789730 C 32.850880 K 11.770820 F 3.413381 J 2.713813 BC 1.250347 CK 0.552777 N 0.434251 O 0.306586 CF 0.111388 CJ 0.084516 BF 0.071810 FK 0.053448 BJ 0.050189 G 0.042138 JK 0.041624 L 0.040394 M 0.040193 D 0.040193 E 0.040192 / 0.040192 H 0.040192 P 0.040192 I 0.040192 BK 0.016153 CN 0.014762 CO 0.011040 BN 0.009243 BO 0.007771 KN 0.007137 KO 0.005204 BG 0.002958 BL 0.002930 BM 0.0…
node 396: F 92.650860 FN 4.657443 N 2.571176 B 0.010931 BF 0.010779 CF 0.008081 FJ 0.008062 FK 0.005964 C 0.005794 J 0.005787 FO 0.005451 FG 0.005164 FL 0.005162 DF 0.005162 FM 0.005162 AF 0.005162 FH 0.005162 EF 0.005162 FI 0.005162 FP 0.005162 BN 0.002387 K 0.001810 CN 0.001331 JN 0.001328 O 0.000864 KN 0.000509 G 0.000322 L 0.000318 M 0.000318 D 0.000318 E 0.000318 / 0.000318 H 0.000318 I 0.00…
node 397: F 99.712460 BF 0.051774 FN 0.044995 CF 0.031962 FJ 0.031788 FK 0.016355 FO 0.012557 FG 0.010437 FL 0.010423 FM 0.010422 DF 0.010422 EF 0.010422 FH 0.010422 FP 0.010422 AF 0.010422 FI 0.010422 N 0.002441 B 0.000679 C 0.000364 J 0.000364 K 0.000120 O 0.000062 G 0.000028 L 0.000028 M 0.000028 D 0.000028 E 0.000028 / 0.000028 P 0.000028 H 0.000028 I 0.000028 BN 0.000000 CN 0.000000 JN 0.000…
node 398: F 96.746860 N 1.971885 BF 0.333977 FN 0.243150 CF 0.178285 FJ 0.176651 B 0.079689 FK 0.055219 C 0.041625 J 0.041566 FO 0.025108 K 0.012110 FG 0.008400 FL 0.008291 FM 0.008278 DF 0.008278 EF 0.008278 AF 0.008278 FH 0.008278 FP 0.008278 FI 0.008278 O 0.005106 BN 0.001469 G 0.001093 L 0.001066 M 0.001063 D 0.001063 E 0.001063 / 0.001063 H 0.001063 I 0.001063 P 0.001063 CN 0.000929 JN 0.000…
node 399: B 40.219400 F 26.536590 C 21.002920 K 5.768540 J 3.183704 N 1.918495 O 0.337690 BF 0.326341 CF 0.198453 FK 0.063610 BC 0.062265 FJ 0.050397 BJ 0.025990 G 0.025287 L 0.023226 M 0.022988 D 0.022988 E 0.022987 / 0.022987 H 0.022987 I 0.022987 P 0.022987 CJ 0.016143 FN 0.015313 CK 0.014484 CN 0.007496 BN 0.007413 JK 0.006343 FO 0.005610 KN 0.003290 BO 0.003282 CO 0.002053 JN 0.001388 BK 0.0…
node 400: J 41.816800 B 35.379230 C 11.678360 F 5.038424 N 2.191642 K 1.103904 O 0.947169 BJ 0.731127 FJ 0.327813 CJ 0.256907 BF 0.095505 JK 0.070713 JO 0.042835 JN 0.038435 CF 0.034166 BC 0.027959 G 0.020139 BO 0.018446 L 0.013931 M 0.013215 D 0.013214 E 0.013212 / 0.013212 H 0.013211 I 0.013211 P 0.013211 FN 0.008448 FO 0.008014 BN 0.007386 CO 0.007339 FK 0.005080 CN 0.004822 CK 0.002756 KN 0.0…
node 401: J 37.573700 B 35.340370 C 10.656070 O 8.188324 N 3.090441 F 2.512984 K 0.558292 JO 0.501904 BO 0.486147 BJ 0.393623 CO 0.139492 CJ 0.057093 FJ 0.054357 FO 0.053856 NO 0.047373 G 0.032845 JN 0.031665 BC 0.026078 BF 0.024063 BN 0.022297 L 0.017744 M 0.016002 D 0.016001 E 0.015995 / 0.015994 H 0.015994 I 0.015994 P 0.015994 JK 0.012409 KO 0.012052 CN 0.007085 FN 0.006952 CF 0.006397 BK 0.0…
node 402: B 99.579550 BN 0.217299 BJ 0.020312 BC 0.015569 BO 0.014035 BF 0.013631 BK 0.013496 BG 0.013487 BL 0.013462 BM 0.013459 BD 0.013459 BE 0.013459 BH 0.013459 AB 0.013459 BP 0.013459 BI 0.013459 N 0.004273 J 0.000198 C 0.000081 O 0.000045 F 0.000035 K 0.000032 G 0.000031 L 0.000031 M 0.000031 D 0.000031 E 0.000031 / 0.000031 H 0.000031 P 0.000031 I 0.000031 JN 0.000000 CN 0.000000 NO 0.000…
node 403: B 88.822720 N 5.665036 BN 5.297130 J 0.053548 BJ 0.051624 BC 0.018688 C 0.017125 BO 0.007639 O 0.005461 BF 0.004727 BK 0.003755 BG 0.003741 BL 0.003512 BM 0.003486 BD 0.003485 BE 0.003485 AB 0.003485 BH 0.003485 BP 0.003485 BI 0.003485 F 0.002491 JN 0.002125 K 0.001507 G 0.001413 L 0.001252 M 0.001234 D 0.001234 E 0.001234 / 0.001234 H 0.001234 P 0.001234 I 0.001234 CN 0.000779 NO 0.000…
node 404: B 99.936680 BN 0.004724 BJ 0.004365 BC 0.004228 BO 0.004182 BF 0.004170 BK 0.004166 BG 0.004166 BL 0.004165 BM 0.004165 BD 0.004165 BE 0.004165 BH 0.004165 AB 0.004165 BP 0.004165 BI 0.004165 N 0.000001 J 0.000000 C 0.000000 O 0.000000 F 0.000000 K 0.000000 G 0.000000 L 0.000000 M 0.000000 D 0.000000 E 0.000000 I 0.000000 P 0.000000 / 0.000000 H 0.000000 JN 0.000000 CN 0.000000 NO 0.000…
node 405: B 99.853590 BN 0.010596 BJ 0.010130 BC 0.009800 BO 0.009690 BF 0.009661 BK 0.009651 BG 0.009651 BL 0.009649 BM 0.009648 BD 0.009648 BE 0.009648 AB 0.009648 BH 0.009648 BI 0.009648 BP 0.009648 N 0.000003 J 0.000003 C 0.000003 O 0.000003 F 0.000003 K 0.000003 G 0.000003 L 0.000003 M 0.000003 D 0.000003 P 0.000003 I 0.000003 H 0.000003 / 0.000003 E 0.000003 JN 0.000000 CN 0.000000 NO 0.000…
node 406: B 99.983990 BN 0.001070 BJ 0.001069 BC 0.001068 BO 0.001068 BF 0.001067 BK 0.001067 BG 0.001067 BL 0.001067 BI 0.001067 BH 0.001067 AB 0.001067 BE 0.001067 BD 0.001067 BM 0.001067 BP 0.001067 N 0.000000 J 0.000000 C 0.000000 O 0.000000 F 0.000000 G 0.000000 K 0.000000 E 0.000000 D 0.000000 / 0.000000 H 0.000000 P 0.000000 M 0.000000 I 0.000000 L 0.000000 JN 0.000000 CN 0.000000 NO 0.000…
node 407: B 99.952770 BN 0.003164 BJ 0.003155 BC 0.003149 BO 0.003147 BF 0.003146 BK 0.003146 BG 0.003146 BL 0.003146 BM 0.003146 BI 0.003146 AB 0.003146 BE 0.003146 BD 0.003146 BH 0.003146 BP 0.003146 N 0.000000 J 0.000000 C 0.000000 O 0.000000 F 0.000000 K 0.000000 G 0.000000 L 0.000000 / 0.000000 P 0.000000 M 0.000000 I 0.000000 E 0.000000 D 0.000000 H 0.000000 JN 0.000000 CN 0.000000 NO 0.000…
node 408: B 99.857030 BN 0.009937 BJ 0.009710 BC 0.009550 BO 0.009497 BF 0.009483 BK 0.009478 BG 0.009478 BL 0.009477 BD 0.009477 BM 0.009477 AB 0.009477 BH 0.009477 BI 0.009477 BE 0.009477 BP 0.009477 N 0.000001 J 0.000001 C 0.000001 O 0.000001 F 0.000001 K 0.000001 G 0.000001 L 0.000001 E 0.000001 M 0.000001 D 0.000001 P 0.000001 I 0.000001 / 0.000001 H 0.000001 JN 0.000000 CN 0.000000 NO 0.000…
node 409: B 99.907010 BN 0.015465 BJ 0.010331 BC 0.006665 BO 0.005446 BF 0.005122 BK 0.005014 BG 0.005012 BL 0.004987 BM 0.004984 BD 0.004984 BE 0.004984 AB 0.004984 BH 0.004984 BP 0.004984 BI 0.004984 N 0.000024 J 0.000004 C 0.000003 O 0.000002 F 0.000002 K 0.000002 G 0.000002 L 0.000002 M 0.000002 D 0.000002 E 0.000002 I 0.000002 P 0.000002 / 0.000002 H 0.000002 JN 0.000000 CN 0.000000 NO 0.000…
node 410: B 99.770480 BN 0.075050 BJ 0.042353 BC 0.018099 BO 0.010028 BF 0.007887 BK 0.007173 BG 0.007156 BL 0.006994 BM 0.006975 BD 0.006975 BE 0.006975 AB 0.006975 BH 0.006975 BP 0.006975 BI 0.006975 N 0.004869 J 0.000453 C 0.000162 O 0.000071 F 0.000045 K 0.000037 G 0.000036 L 0.000035 M 0.000035 D 0.000035 E 0.000035 / 0.000035 H 0.000035 P 0.000035 I 0.000035 JN 0.000001 CN 0.000000 NO 0.000…
node 411: B 89.901040 N 5.144735 BN 4.509129 BJ 0.201195 BC 0.066506 J 0.063072 BO 0.021279 C 0.019544 BF 0.009349 O 0.005616 BK 0.005370 BG 0.005319 BL 0.004375 BM 0.004265 BD 0.004265 BE 0.004264 AB 0.004264 BH 0.004264 BI 0.004264 BP 0.004264 JN 0.002666 F 0.002071 K 0.000897 CN 0.000876 G 0.000784 NO 0.000651 L 0.000594 M 0.000572 D 0.000571 E 0.000571 / 0.000571 H 0.000571 I 0.000571 P 0.000…
node 412: B 39.702940 J 34.657320 C 9.898634 N 8.332629 O 2.767617 BN 1.924370 F 0.844923 BJ 0.801102 K 0.188316 BO 0.186416 BC 0.174179 JN 0.157404 JO 0.073402 CN 0.044879 NO 0.043099 BF 0.026989 G 0.024259 CO 0.021172 CJ 0.020787 FN 0.012063 FJ 0.008232 L 0.007796 BK 0.006080 M 0.005895 D 0.005893 E 0.005886 / 0.005886 H 0.005886 I 0.005885 P 0.005885 BG 0.004214 FO 0.003073 KN 0.002748 JK 0.00…
node 413: N 99.933860 JN 0.004491 BN 0.004489 CN 0.004431 NO 0.004393 GN 0.004392 FN 0.004391 LN 0.004390 KN 0.004390 DN 0.004390 MN 0.004390 EN 0.004390 IN 0.004390 NP 0.004390 AN 0.004390 HN 0.004390 B 0.000003 J 0.000003 C 0.000003 O 0.000003 G 0.000003 F 0.000003 L 0.000003 K 0.000003 / 0.000003 H 0.000003 E 0.000003 M 0.000003 I 0.000003 P 0.000003 D 0.000003 BJ 0.000000 BC 0.000000 CJ 0.000…
node 414: N 99.949590 JN 0.003843 BN 0.003836 CN 0.003502 NO 0.003278 GN 0.003276 FN 0.003268 LN 0.003265 KN 0.003265 MN 0.003264 DN 0.003264 EN 0.003264 AN 0.003264 HN 0.003264 NP 0.003264 IN 0.003264 B 0.000002 J 0.000002 C 0.000002 O 0.000002 G 0.000002 F 0.000002 L 0.000002 K 0.000002 M 0.000002 D 0.000002 / 0.000002 H 0.000002 I 0.000002 P 0.000002 E 0.000002 BJ 0.000000 BC 0.000000 BG 0.000…
node 415: N 99.871840 JN 0.011302 BN 0.011255 CN 0.009354 NO 0.008080 GN 0.008068 FN 0.008023 LN 0.008006 KN 0.008004 MN 0.007999 DN 0.007999 EN 0.007999 AN 0.007999 NP 0.007999 HN 0.007999 IN 0.007999 B 0.000043 J 0.000004 C 0.000003 O 0.000002 G 0.000002 F 0.000002 L 0.000002 K 0.000002 P 0.000002 M 0.000002 D 0.000002 E 0.000002 / 0.000002 H 0.000002 I 0.000002 BJ 0.000000 BC 0.000000 BG 0.000…
node 416: N 99.981760 BN 0.001218 JN 0.001216 CN 0.001216 NO 0.001216 GN 0.001216 FN 0.001216 KN 0.001216 LN 0.001216 EN 0.001216 AN 0.001216 HN 0.001216 IN 0.001216 MN 0.001216 NP 0.001216 DN 0.001216 B 0.000000 J 0.000000 C 0.000000 O 0.000000 G 0.000000 F 0.000000 / 0.000000 K 0.000000 I 0.000000 P 0.000000 L 0.000000 M 0.000000 D 0.000000 H 0.000000 E 0.000000 BJ 0.000000 BC 0.000000 BG 0.000…
node 417: N 99.904360 BN 0.006497 JN 0.006368 CN 0.006367 NO 0.006367 GN 0.006366 FN 0.006366 LN 0.006366 KN 0.006366 AN 0.006366 EN 0.006366 HN 0.006366 IN 0.006366 MN 0.006366 NP 0.006366 DN 0.006366 B 0.000001 J 0.000001 C 0.000001 O 0.000001 G 0.000001 F 0.000001 L 0.000001 K 0.000001 P 0.000001 / 0.000001 H 0.000001 M 0.000001 E 0.000001 I 0.000001 D 0.000001 BJ 0.000000 BC 0.000000 BO 0.000…
node 418: N 99.896360 BN 0.008645 JN 0.006802 CN 0.006790 NO 0.006781 GN 0.006781 FN 0.006781 LN 0.006781 KN 0.006781 NP 0.006781 AN 0.006781 EN 0.006781 HN 0.006781 IN 0.006781 DN 0.006781 MN 0.006781 B 0.000002 J 0.000002 C 0.000002 O 0.000002 G 0.000002 F 0.000002 L 0.000002 K 0.000002 P 0.000002 / 0.000002 H 0.000002 M 0.000002 E 0.000002 I 0.000002 D 0.000002 BJ 0.000000 BC 0.000000 BO 0.000…
node 419: N 99.896300 BN 0.023308 JN 0.005917 CN 0.005800 NO 0.005723 GN 0.005723 FN 0.005720 LN 0.005719 KN 0.005719 NP 0.005719 MN 0.005719 DN 0.005719 EN 0.005719 AN 0.005719 HN 0.005719 IN 0.005719 B 0.000007 J 0.000003 C 0.000003 O 0.000003 G 0.000003 P 0.000003 F 0.000003 L 0.000003 K 0.000003 D 0.000003 M 0.000003 / 0.000003 H 0.000003 E 0.000003 I 0.000003 BJ 0.000000 BC 0.000000 BO 0.000…
node 420: N 99.868410 BN 0.009320 JN 0.008741 CN 0.008734 NO 0.008732 GN 0.008732 FN 0.008732 NP 0.008732 LN 0.008732 KN 0.008732 AN 0.008732 EN 0.008732 HN 0.008732 IN 0.008732 DN 0.008732 MN 0.008732 B 0.000001 J 0.000001 P 0.000001 C 0.000001 O 0.000001 G 0.000001 F 0.000001 L 0.000001 K 0.000001 / 0.000001 I 0.000001 H 0.000001 E 0.000001 M 0.000001 D 0.000001 BJ 0.000000 BP 0.000000 BC 0.000…
node 421: N 99.903530 BN 0.006636 JN 0.006519 NP 0.006406 CN 0.006405 NO 0.006404 GN 0.006404 FN 0.006404 LN 0.006404 KN 0.006404 AN 0.006404 EN 0.006404 HN 0.006404 IN 0.006404 DN 0.006404 MN 0.006404 J 0.000003 B 0.000003 P 0.000003 C 0.000003 O 0.000003 G 0.000003 F 0.000003 L 0.000003 K 0.000003 / 0.000003 M 0.000003 H 0.000003 E 0.000003 I 0.000003 D 0.000003 BJ 0.000000 JP 0.000000 CJ 0.000…
node 422: N 99.967260 BN 0.003688 JN 0.002838 NP 0.002023 CN 0.002015 NO 0.002012 GN 0.002012 FN 0.002012 LN 0.002012 KN 0.002012 DN 0.002012 MN 0.002012 EN 0.002012 IN 0.002012 AN 0.002012 HN 0.002012 J 0.000008 B 0.000006 P 0.000003 C 0.000003 O 0.000003 G 0.000003 F 0.000003 L 0.000003 K 0.000003 / 0.000003 M 0.000003 H 0.000003 E 0.000003 I 0.000003 D 0.000003 BJ 0.000000 JP 0.000000 CJ 0.000…
node 423: N 99.947070 NP 0.019957 BN 0.002620 JN 0.002379 CN 0.002310 HN 0.002310 GN 0.002310 EN 0.002310 FN 0.002310 AN 0.002310 MN 0.002310 NO 0.002310 DN 0.002310 IN 0.002310 KN 0.002310 LN 0.002310 P 0.000225 B 0.000003 J 0.000003 / 0.000003 F 0.000003 K 0.000003 E 0.000003 G 0.000003 H 0.000003 I 0.000003 O 0.000003 D 0.000003 L 0.000003 M 0.000003 C 0.000003 BP 0.000000 JP 0.000000 CP 0.000…
node 424: N 99.751550 NP 0.212407 BN 0.002586 JN 0.002561 FN 0.002553 GN 0.002553 KN 0.002553 NO 0.002553 CN 0.002553 LN 0.002553 EN 0.002553 MN 0.002553 DN 0.002553 IN 0.002553 HN 0.002553 AN 0.002553 P 0.000228 B 0.000002 J 0.000002 / 0.000002 F 0.000002 K 0.000002 E 0.000002 G 0.000002 H 0.000002 I 0.000002 O 0.000002 L 0.000002 C 0.000002 M 0.000002 D 0.000002 BP 0.000000 JP 0.000000 HP 0.000…
node 425: N 94.804990 NP 4.068565 P 1.108484 BN 0.001234 JN 0.001161 CN 0.001140 HN 0.001140 GN 0.001140 EN 0.001140 FN 0.001140 MN 0.001140 NO 0.001140 DN 0.001140 LN 0.001140 AN 0.001140 IN 0.001140 KN 0.001140 B 0.000112 J 0.000110 / 0.000110 F 0.000110 K 0.000110 E 0.000110 G 0.000110 H 0.000110 I 0.000110 O 0.000110 L 0.000110 C 0.000110 M 0.000110 D 0.000110 BP 0.000025 JP 0.000025 HP 0.000…
node 426: N 96.445970 NP 3.030193 P 0.502905 BN 0.002351 JN 0.001617 CN 0.001407 GN 0.001407 LN 0.001407 NO 0.001407 FN 0.001407 KN 0.001407 EN 0.001407 AN 0.001407 HN 0.001407 DN 0.001407 MN 0.001407 IN 0.001407 BP 0.000005 JP 0.000004 CP 0.000004 OP 0.000004 MP 0.000004 HP 0.000004 DP 0.000004 FP 0.000004 GP 0.000004 IP 0.000004 LP 0.000004 EP 0.000004 KP 0.000004 AP 0.000004 B 0.000004 J 0.000…
node 427: N 95.391500 NP 3.429749 P 1.160723 BN 0.004907 JN 0.001589 CN 0.000660 NO 0.000660 GN 0.000660 FN 0.000660 AN 0.000660 EN 0.000660 HN 0.000660 LN 0.000660 MN 0.000660 DN 0.000660 IN 0.000660 KN 0.000660 B 0.000586 J 0.000374 C 0.000196 / 0.000196 L 0.000196 O 0.000196 G 0.000196 K 0.000196 M 0.000196 I 0.000196 E 0.000196 D 0.000196 H 0.000196 F 0.000196 BP 0.000047 JP 0.000031 CP 0.000…
node 428: N 99.961530 BN 0.002743 JN 0.002590 NP 0.002576 CN 0.002546 HN 0.002546 GN 0.002546 EN 0.002546 FN 0.002546 AN 0.002546 MN 0.002546 NO 0.002546 DN 0.002546 IN 0.002546 KN 0.002546 LN 0.002546 B 0.000001 J 0.000001 P 0.000001 / 0.000001 O 0.000001 E 0.000001 G 0.000001 F 0.000001 H 0.000001 L 0.000001 C 0.000001 K 0.000001 D 0.000001 M 0.000001 I 0.000001 BP 0.000000 BJ 0.000000 BC 0.000…
node 429: N 99.990680 BN 0.000624 JN 0.000621 NP 0.000621 GN 0.000620 HN 0.000620 EN 0.000620 CN 0.000620 FN 0.000620 AN 0.000620 MN 0.000620 NO 0.000620 DN 0.000620 IN 0.000620 KN 0.000620 LN 0.000620 B 0.000000 J 0.000000 P 0.000000 / 0.000000 O 0.000000 E 0.000000 G 0.000000 F 0.000000 H 0.000000 L 0.000000 C 0.000000 K 0.000000 D 0.000000 M 0.000000 I 0.000000 BJ 0.000000 BP 0.000000 BK 0.000…
node 430: N 99.984020 BN 0.001081 JN 0.001068 NP 0.001067 CN 0.001064 HN 0.001064 GN 0.001064 EN 0.001064 FN 0.001064 AN 0.001064 MN 0.001064 NO 0.001064 DN 0.001064 IN 0.001064 KN 0.001064 LN 0.001064 B 0.000000 J 0.000000 P 0.000000 / 0.000000 O 0.000000 E 0.000000 G 0.000000 F 0.000000 H 0.000000 L 0.000000 C 0.000000 K 0.000000 D 0.000000 M 0.000000 I 0.000000 BJ 0.000000 BP 0.000000 BK 0.000…
node 431: N 99.967140 BN 0.002299 JN 0.002206 NP 0.002198 CN 0.002179 HN 0.002179 GN 0.002179 EN 0.002179 FN 0.002179 AN 0.002179 MN 0.002179 NO 0.002179 DN 0.002179 IN 0.002179 KN 0.002179 LN 0.002179 B 0.000000 J 0.000000 P 0.000000 / 0.000000 O 0.000000 E 0.000000 G 0.000000 F 0.000000 H 0.000000 L 0.000000 C 0.000000 K 0.000000 D 0.000000 M 0.000000 I 0.000000 BJ 0.000000 BP 0.000000 BK 0.000…
node 432: N 99.980940 BN 0.002082 JN 0.001387 NP 0.001326 CN 0.001188 NO 0.001188 HN 0.001188 GN 0.001188 EN 0.001188 FN 0.001188 LN 0.001188 MN 0.001188 DN 0.001188 AN 0.001188 IN 0.001188 KN 0.001188 B 0.000000 P 0.000000 J 0.000000 / 0.000000 F 0.000000 K 0.000000 E 0.000000 G 0.000000 H 0.000000 I 0.000000 O 0.000000 D 0.000000 M 0.000000 L 0.000000 C 0.000000 BP 0.000000 JP 0.000000 BJ 0.000…
node 433: N 99.941620 BN 0.009566 JN 0.004706 NP 0.004279 CN 0.003316 HN 0.003316 IN 0.003316 GN 0.003316 AN 0.003316 EN 0.003316 FN 0.003316 DN 0.003316 LN 0.003316 MN 0.003316 NO 0.003316 KN 0.003316 P 0.000009 B 0.000005 J 0.000003 C 0.000001 O 0.000001 G 0.000001 F 0.000001 / 0.000001 H 0.000001 M 0.000001 L 0.000001 I 0.000001 K 0.000001 D 0.000001 E 0.000001 BP 0.000000 JP 0.000000 BJ 0.000…
node 434: N 98.503400 NP 1.402874 BN 0.034024 P 0.025627 JN 0.009004 CN 0.002008 NO 0.002008 GN 0.002008 FN 0.002008 LN 0.002008 KN 0.002008 EN 0.002008 IN 0.002008 HN 0.002008 AN 0.002008 DN 0.002008 MN 0.002008 B 0.000574 J 0.000284 BP 0.000020 JP 0.000009 C 0.000007 O 0.000007 G 0.000007 F 0.000007 K 0.000007 L 0.000007 / 0.000007 E 0.000007 M 0.000007 H 0.000007 I 0.000007 D 0.000007 CP 0.000…
node 435: N 97.514820 BN 1.172135 B 1.034951 NP 0.132502 J 0.048189 JN 0.043148 P 0.026864 BJ 0.001797 CN 0.001441 NO 0.001441 GN 0.001441 FN 0.001441 LN 0.001441 KN 0.001441 HN 0.001441 AN 0.001441 EN 0.001441 IN 0.001441 MN 0.001441 DN 0.001441 C 0.000606 O 0.000606 G 0.000606 F 0.000606 K 0.000606 L 0.000606 / 0.000606 M 0.000606 H 0.000606 E 0.000606 I 0.000606 D 0.000606 BP 0.000556 BC 0.000…
node 436: N 96.872810 JN 1.255140 J 1.011494 B 0.518584 BN 0.258081 NP 0.027017 P 0.014548 BJ 0.012014 CN 0.001502 NO 0.001501 GN 0.001501 FN 0.001501 LN 0.001500 KN 0.001500 AN 0.001500 EN 0.001500 HN 0.001500 IN 0.001500 MN 0.001500 DN 0.001500 C 0.000926 O 0.000926 G 0.000926 F 0.000926 K 0.000926 L 0.000926 / 0.000926 M 0.000926 H 0.000926 E 0.000926 D 0.000926 I 0.000926 JP 0.000359 BP 0.000…
node 437: N 99.764110 JN 0.138694 BN 0.070153 J 0.005710 NP 0.003877 B 0.003175 CN 0.001184 NO 0.001176 GN 0.001176 FN 0.001176 LN 0.001176 KN 0.001176 DN 0.001176 MN 0.001176 HN 0.001176 AN 0.001176 EN 0.001176 IN 0.001176 P 0.000083 BJ 0.000007 C 0.000006 O 0.000006 G 0.000006 F 0.000006 L 0.000006 K 0.000006 / 0.000006 M 0.000006 H 0.000006 E 0.000006 D 0.000006 I 0.000006 JP 0.000000 CJ 0.000…
node 438: N 99.893020 BN 0.064436 JN 0.021465 NP 0.001925 CN 0.001664 NO 0.001583 GN 0.001582 FN 0.001580 LN 0.001578 KN 0.001578 MN 0.001578 DN 0.001578 EN 0.001578 AN 0.001578 IN 0.001578 HN 0.001578 B 0.000051 J 0.000042 P 0.000003 C 0.000002 O 0.000002 G 0.000002 F 0.000002 L 0.000002 K 0.000002 M 0.000002 D 0.000002 / 0.000002 H 0.000002 E 0.000002 I 0.000002 BJ 0.000000 JP 0.000000 BP 0.000…
node 439: N 99.843720 BN 0.124965 JN 0.009071 CN 0.002040 NP 0.001746 NO 0.001685 GN 0.001681 FN 0.001669 LN 0.001664 KN 0.001664 MN 0.001662 DN 0.001662 EN 0.001662 AN 0.001662 HN 0.001662 IN 0.001662 B 0.000103 J 0.000003 C 0.000001 P 0.000001 O 0.000001 G 0.000001 F 0.000001 L 0.000001 K 0.000001 M 0.000001 D 0.000001 E 0.000001 / 0.000001 H 0.000001 I 0.000001 BJ 0.000000 BC 0.000000 BP 0.000…
node 440: N 97.410160 BN 1.989883 B 0.560140 JN 0.009468 CN 0.003572 NO 0.001724 GN 0.001707 FN 0.001642 NP 0.001622 LN 0.001617 KN 0.001615 MN 0.001607 DN 0.001607 EN 0.001607 AN 0.001607 HN 0.001607 IN 0.001607 J 0.000777 C 0.000583 O 0.000477 G 0.000476 F 0.000472 L 0.000471 K 0.000471 P 0.000471 M 0.000470 D 0.000470 E 0.000470 / 0.000470 H 0.000470 I 0.000470 BJ 0.000018 BC 0.000015 BG 0.000…
node 441: N 98.388440 BN 1.430169 B 0.062819 JN 0.042217 CN 0.018954 NO 0.005429 GN 0.005298 FN 0.004825 LN 0.004644 KN 0.004626 NP 0.004576 MN 0.004571 DN 0.004571 EN 0.004570 AN 0.004570 HN 0.004570 IN 0.004570 J 0.000319 C 0.000130 O 0.000015 G 0.000014 F 0.000009 L 0.000008 K 0.000008 P 0.000007 M 0.000007 D 0.000007 E 0.000007 / 0.000007 H 0.000007 I 0.000007 BJ 0.000006 BC 0.000003 BG 0.000…
node 442: O 99.137480 NO 0.665548 JO 0.013217 CO 0.013215 BO 0.013215 GO 0.013213 FO 0.013213 LO 0.013213 KO 0.013213 IO 0.013213 EO 0.013213 HO 0.013213 AO 0.013213 DO 0.013213 MO 0.013213 OP 0.013213 N 0.011002 J 0.000069 C 0.000069 B 0.000069 G 0.000069 F 0.000069 L 0.000069 K 0.000069 / 0.000069 D 0.000069 H 0.000069 P 0.000069 M 0.000069 E 0.000069 I 0.000069 JN 0.000001 CN 0.000001 BN 0.000…
node 443: N 40.884490 O 37.084460 NO 21.955870 JN 0.002426 CN 0.002419 BN 0.002419 GN 0.002415 FN 0.002415 LN 0.002415 KN 0.002415 DN 0.002415 HN 0.002415 AN 0.002415 NP 0.002415 EN 0.002415 MN 0.002415 IN 0.002415 JO 0.002397 CO 0.002396 BO 0.002396 GO 0.002395 FO 0.002395 LO 0.002395 KO 0.002395 MO 0.002395 HO 0.002395 IO 0.002395 DO 0.002395 OP 0.002395 EO 0.002395 AO 0.002395 J 0.000560 C 0.0…
node 444: N 40.728010 O 37.771710 NO 21.404120 JO 0.004702 CO 0.004691 BO 0.004690 GO 0.004684 FO 0.004684 LO 0.004684 KO 0.004684 DO 0.004684 AO 0.004684 EO 0.004684 IO 0.004684 MO 0.004684 OP 0.004684 HO 0.004684 JN 0.001673 CN 0.001637 BN 0.001633 GN 0.001614 FN 0.001613 LN 0.001612 KN 0.001612 DN 0.001612 MN 0.001612 EN 0.001612 IN 0.001612 AN 0.001612 HN 0.001612 NP 0.001612 J 0.000566 C 0.0…
node 445: N 99.896740 NO 0.006947 JN 0.006875 CN 0.006874 BN 0.006874 GN 0.006873 FN 0.006873 LN 0.006873 KN 0.006873 AN 0.006873 EN 0.006873 HN 0.006873 IN 0.006873 MN 0.006873 NP 0.006873 DN 0.006873 O 0.000005 J 0.000005 C 0.000005 B 0.000005 G 0.000005 F 0.000005 L 0.000005 K 0.000005 / 0.000005 I 0.000005 M 0.000005 P 0.000005 H 0.000005 D 0.000005 E 0.000005 JO 0.000000 CO 0.000000 BO 0.000…
node 446: N 99.866070 NO 0.008928 JN 0.008927 CN 0.008927 BN 0.008927 HN 0.008927 GN 0.008927 EN 0.008927 AN 0.008927 FN 0.008927 IN 0.008927 DN 0.008927 NP 0.008927 LN 0.008927 MN 0.008927 KN 0.008927 O 0.000002 J 0.000002 C 0.000002 B 0.000002 / 0.000002 K 0.000002 G 0.000002 P 0.000002 I 0.000002 L 0.000002 H 0.000002 M 0.000002 E 0.000002 D 0.000002 F 0.000002 JO 0.000000 BO 0.000000 CO 0.000…
node 447: N 99.921100 NO 0.005267 JN 0.005256 CN 0.005256 BN 0.005256 GN 0.005256 FN 0.005256 LN 0.005256 KN 0.005256 EN 0.005256 AN 0.005256 HN 0.005256 IN 0.005256 NP 0.005256 MN 0.005256 DN 0.005256 O 0.000003 J 0.000003 C 0.000003 B 0.000003 G 0.000003 F 0.000003 / 0.000003 K 0.000003 I 0.000003 L 0.000003 P 0.000003 M 0.000003 E 0.000003 D 0.000003 H 0.000003 JO 0.000000 CO 0.000000 BO 0.000…
node 448: N 99.999770 NO 0.000015 JN 0.000015 CN 0.000015 BN 0.000015 GN 0.000015 HN 0.000015 EN 0.000015 AN 0.000015 FN 0.000015 IN 0.000015 DN 0.000015 NP 0.000015 LN 0.000015 MN 0.000015 KN 0.000015 O 0.000000 J 0.000000 C 0.000000 B 0.000000 / 0.000000 M 0.000000 G 0.000000 H 0.000000 P 0.000000 K 0.000000 F 0.000000 L 0.000000 I 0.000000 E 0.000000 D 0.000000 JO 0.000000 CO 0.000000 BO 0.000…
node 449: N 99.885250 NO 0.007655 JN 0.007645 CN 0.007645 BN 0.007645 GN 0.007645 FN 0.007645 HN 0.007645 IN 0.007645 AN 0.007645 EN 0.007645 NP 0.007645 LN 0.007645 MN 0.007645 DN 0.007645 KN 0.007645 O 0.000004 J 0.000004 C 0.000004 B 0.000004 G 0.000004 / 0.000004 M 0.000004 F 0.000004 H 0.000004 L 0.000004 I 0.000004 D 0.000004 K 0.000004 P 0.000004 E 0.000004 JO 0.000000 CO 0.000000 BO 0.000…
node 450: N 99.967350 NO 0.002231 JN 0.002174 CN 0.002173 BN 0.002173 GN 0.002173 FN 0.002172 LN 0.002172 KN 0.002172 AN 0.002172 EN 0.002172 HN 0.002172 IN 0.002172 MN 0.002172 NP 0.002172 DN 0.002172 O 0.000001 J 0.000001 C 0.000001 B 0.000001 G 0.000001 F 0.000001 L 0.000001 K 0.000001 / 0.000001 I 0.000001 M 0.000001 P 0.000001 H 0.000001 D 0.000001 E 0.000001 JO 0.000000 CO 0.000000 BO 0.000…
node 451: N 99.975880 NO 0.001891 JN 0.001593 CN 0.001589 BN 0.001589 GN 0.001587 FN 0.001586 LN 0.001586 KN 0.001586 AN 0.001586 EN 0.001586 HN 0.001586 IN 0.001586 MN 0.001586 NP 0.001586 DN 0.001586 O 0.000000 J 0.000000 C 0.000000 B 0.000000 G 0.000000 F 0.000000 L 0.000000 K 0.000000 / 0.000000 H 0.000000 M 0.000000 I 0.000000 P 0.000000 D 0.000000 E 0.000000 JO 0.000000 CO 0.000000 BO 0.000…
node 452: N 99.902410 NO 0.006576 JN 0.006497 CN 0.006496 BN 0.006496 GN 0.006495 FN 0.006495 LN 0.006495 KN 0.006495 AN 0.006495 EN 0.006495 HN 0.006495 IN 0.006495 MN 0.006495 NP 0.006495 DN 0.006495 O 0.000005 J 0.000005 C 0.000005 B 0.000005 G 0.000005 F 0.000005 L 0.000005 K 0.000005 / 0.000005 M 0.000005 I 0.000005 E 0.000005 P 0.000005 H 0.000005 D 0.000005 JO 0.000000 CO 0.000000 BO 0.000…
node 453: N 99.859290 NO 0.009379 JN 0.009378 CN 0.009378 BN 0.009378 GN 0.009378 HN 0.009378 IN 0.009378 AN 0.009378 EN 0.009378 FN 0.009378 NP 0.009378 LN 0.009378 MN 0.009378 DN 0.009378 KN 0.009378 O 0.000003 J 0.000003 C 0.000003 B 0.000003 G 0.000003 / 0.000003 K 0.000003 F 0.000003 I 0.000003 H 0.000003 L 0.000003 P 0.000003 D 0.000003 E 0.000003 M 0.000003 JO 0.000000 CO 0.000000 BO 0.000…
node 454: N 99.955590 NO 0.002960 JN 0.002960 CN 0.002960 BN 0.002960 GN 0.002960 FN 0.002960 AN 0.002960 EN 0.002960 MN 0.002960 LN 0.002960 DN 0.002960 NP 0.002960 HN 0.002960 IN 0.002960 KN 0.002960 O 0.000001 / 0.000001 I 0.000001 E 0.000001 J 0.000001 M 0.000001 G 0.000001 H 0.000001 F 0.000001 L 0.000001 C 0.000001 K 0.000001 B 0.000001 D 0.000001 P 0.000001 IO 0.000000 FO 0.000000 DO 0.000…
node 455: N 99.996120 NO 0.000258 JN 0.000258 BN 0.000258 CN 0.000258 HN 0.000258 GN 0.000258 EN 0.000258 AN 0.000258 FN 0.000258 IN 0.000258 DN 0.000258 NP 0.000258 LN 0.000258 MN 0.000258 KN 0.000258 O 0.000000 B 0.000000 C 0.000000 J 0.000000 / 0.000000 P 0.000000 L 0.000000 F 0.000000 H 0.000000 K 0.000000 G 0.000000 I 0.000000 D 0.000000 E 0.000000 M 0.000000 OP 0.000000 FO 0.000000 HO 0.000…
node 456: N 99.890440 NO 0.007303 JN 0.007303 CN 0.007303 BN 0.007303 GN 0.007303 HN 0.007303 EN 0.007303 AN 0.007303 FN 0.007303 IN 0.007303 DN 0.007303 NP 0.007303 LN 0.007303 MN 0.007303 KN 0.007303 O 0.000001 J 0.000001 C 0.000001 B 0.000001 / 0.000001 K 0.000001 G 0.000001 P 0.000001 I 0.000001 L 0.000001 H 0.000001 M 0.000001 E 0.000001 D 0.000001 F 0.000001 JO 0.000000 CO 0.000000 BO 0.000…
node 457: N 99.949840 NO 0.003354 JN 0.003342 CN 0.003341 BN 0.003341 GN 0.003341 FN 0.003341 KN 0.003341 LN 0.003341 EN 0.003341 AN 0.003341 HN 0.003341 IN 0.003341 NP 0.003341 MN 0.003341 DN 0.003341 O 0.000002 J 0.000002 C 0.000002 B 0.000002 G 0.000002 F 0.000002 / 0.000002 K 0.000002 I 0.000002 L 0.000002 P 0.000002 M 0.000002 E 0.000002 D 0.000002 H 0.000002 JO 0.000000 CO 0.000000 BO 0.000…
node 458: N 99.964780 NO 0.002416 JN 0.002341 CN 0.002340 BN 0.002340 GN 0.002340 FN 0.002339 LN 0.002339 KN 0.002339 DN 0.002339 MN 0.002339 IN 0.002339 AN 0.002339 EN 0.002339 NP 0.002339 HN 0.002339 O 0.000003 J 0.000003 C 0.000003 B 0.000003 G 0.000003 F 0.000003 K 0.000003 L 0.000003 / 0.000003 M 0.000003 I 0.000003 E 0.000003 P 0.000003 H 0.000003 D 0.000003 JO 0.000000 CO 0.000000 BO 0.000…
node 459: N 99.981670 NO 0.001525 JN 0.001206 CN 0.001202 BN 0.001201 GN 0.001199 FN 0.001199 LN 0.001199 KN 0.001199 DN 0.001199 MN 0.001199 IN 0.001199 AN 0.001199 EN 0.001199 NP 0.001199 HN 0.001199 O 0.000000 J 0.000000 C 0.000000 B 0.000000 G 0.000000 F 0.000000 L 0.000000 K 0.000000 / 0.000000 H 0.000000 M 0.000000 I 0.000000 P 0.000000 D 0.000000 E 0.000000 JO 0.000000 CO 0.000000 BO 0.000…
node 460: N 99.985950 NO 0.001992 JN 0.000882 CN 0.000868 BN 0.000866 GN 0.000858 FN 0.000858 LN 0.000858 KN 0.000858 MN 0.000858 DN 0.000858 AN 0.000858 IN 0.000858 EN 0.000858 NP 0.000858 HN 0.000858 O 0.000000 J 0.000000 C 0.000000 B 0.000000 G 0.000000 F 0.000000 L 0.000000 K 0.000000 / 0.000000 I 0.000000 E 0.000000 H 0.000000 M 0.000000 P 0.000000 D 0.000000 JO 0.000000 CO 0.000000 BO 0.000…
node 461: N 99.958180 NO 0.016258 JN 0.002080 CN 0.001894 BN 0.001871 GN 0.001770 FN 0.001766 LN 0.001764 KN 0.001764 MN 0.001764 DN 0.001764 EN 0.001764 AN 0.001764 IN 0.001764 HN 0.001764 NP 0.001764 O 0.000238 J 0.000005 C 0.000005 B 0.000005 G 0.000005 F 0.000005 L 0.000005 K 0.000005 D 0.000005 M 0.000005 / 0.000005 P 0.000005 H 0.000005 I 0.000005 E 0.000005 JO 0.000000 CO 0.000000 BO 0.000…
node 462: N 99.040530 NO 0.737894 O 0.210176 JN 0.001656 CN 0.001060 BN 0.000987 GN 0.000667 FN 0.000653 LN 0.000648 KN 0.000647 MN 0.000646 DN 0.000646 EN 0.000646 AN 0.000646 HN 0.000646 IN 0.000646 NP 0.000646 J 0.000039 C 0.000038 B 0.000038 G 0.000037 F 0.000037 L 0.000037 K 0.000037 M 0.000037 D 0.000037 E 0.000037 / 0.000037 H 0.000037 I 0.000037 P 0.000037 JO 0.000002 CO 0.000002 BO 0.000…
node 463: N 99.927130 NO 0.004878 JN 0.004858 CN 0.004853 BN 0.004853 GN 0.004850 FN 0.004850 LN 0.004850 KN 0.004850 AN 0.004850 EN 0.004850 HN 0.004850 IN 0.004850 MN 0.004850 NP 0.004850 DN 0.004850 O 0.000005 J 0.000005 C 0.000005 B 0.000005 G 0.000005 F 0.000005 L 0.000005 K 0.000005 / 0.000005 I 0.000005 E 0.000005 H 0.000005 M 0.000005 P 0.000005 D 0.000005 JO 0.000000 CO 0.000000 BO 0.000…
node 464: N 99.905520 NO 0.006423 JN 0.006323 CN 0.006298 BN 0.006295 GN 0.006282 FN 0.006281 LN 0.006281 KN 0.006281 AN 0.006281 EN 0.006281 HN 0.006281 IN 0.006281 MN 0.006281 NP 0.006281 DN 0.006281 O 0.000006 J 0.000003 C 0.000003 B 0.000003 G 0.000003 F 0.000003 L 0.000003 K 0.000003 / 0.000003 I 0.000003 E 0.000003 H 0.000003 M 0.000003 P 0.000003 D 0.000003 JO 0.000000 CO 0.000000 BO 0.000…
node 465: N 99.999760 NO 0.000018 JN 0.000016 CN 0.000016 BN 0.000016 GN 0.000016 FN 0.000016 LN 0.000016 IN 0.000016 HN 0.000016 AN 0.000016 EN 0.000016 NP 0.000016 MN 0.000016 KN 0.000016 DN 0.000016 O 0.000000 J 0.000000 C 0.000000 B 0.000000 G 0.000000 F 0.000000 / 0.000000 K 0.000000 I 0.000000 L 0.000000 P 0.000000 M 0.000000 H 0.000000 D 0.000000 E 0.000000 JO 0.000000 CO 0.000000 BO 0.000…
node 466: N 99.778140 NO 0.059665 JN 0.011549 CN 0.011546 BN 0.011546 GN 0.011544 FN 0.011544 LN 0.011544 KN 0.011544 AN 0.011544 EN 0.011544 HN 0.011544 IN 0.011544 MN 0.011544 NP 0.011544 DN 0.011544 O 0.000490 J 0.000006 C 0.000006 B 0.000006 G 0.000006 F 0.000006 L 0.000006 K 0.000006 / 0.000006 I 0.000006 E 0.000006 H 0.000006 M 0.000006 P 0.000006 D 0.000006 JO 0.000000 CO 0.000000 BO 0.000…
node 467: O 99.985170 NO 0.004860 JO 0.000712 CO 0.000712 BO 0.000712 GO 0.000712 FO 0.000712 IO 0.000712 DO 0.000712 HO 0.000712 EO 0.000712 AO 0.000712 OP 0.000712 KO 0.000712 MO 0.000712 LO 0.000712 N 0.000001 J 0.000000 C 0.000000 B 0.000000 G 0.000000 F 0.000000 L 0.000000 K 0.000000 / 0.000000 M 0.000000 E 0.000000 P 0.000000 H 0.000000 I 0.000000 D 0.000000 JN 0.000000 CN 0.000000 BN 0.000…
node 468: O 99.761270 NO 0.128197 JO 0.007881 CO 0.007880 BO 0.007880 GO 0.007880 FO 0.007880 LO 0.007880 IO 0.007880 EO 0.007880 HO 0.007880 AO 0.007880 DO 0.007880 MO 0.007880 OP 0.007880 KO 0.007880 N 0.000182 J 0.000002 C 0.000002 B 0.000002 G 0.000002 F 0.000002 L 0.000002 K 0.000002 / 0.000002 D 0.000002 H 0.000002 P 0.000002 M 0.000002 E 0.000002 I 0.000002 JN 0.000000 CN 0.000000 BN 0.000…
node 469: O 97.966560 NO 1.698873 N 0.061683 JO 0.019125 CO 0.019123 BO 0.019123 GO 0.019122 FO 0.019122 LO 0.019122 KO 0.019122 AO 0.019122 HO 0.019122 IO 0.019122 DO 0.019122 EO 0.019122 MO 0.019122 OP 0.019122 J 0.000365 C 0.000365 B 0.000365 G 0.000365 F 0.000365 L 0.000365 K 0.000365 / 0.000365 D 0.000365 H 0.000365 P 0.000365 M 0.000365 E 0.000365 I 0.000365 JN 0.000004 CN 0.000004 BN 0.000…
node 470: N 98.046580 NO 1.362793 O 0.553592 JN 0.002278 CN 0.002255 BN 0.002252 GN 0.002239 FN 0.002238 LN 0.002238 KN 0.002238 DN 0.002238 MN 0.002238 IN 0.002238 AN 0.002238 EN 0.002238 NP 0.002238 HN 0.002238 J 0.000379 C 0.000378 B 0.000378 G 0.000378 F 0.000378 L 0.000378 K 0.000378 / 0.000378 I 0.000378 E 0.000378 H 0.000378 M 0.000378 P 0.000378 D 0.000378 JO 0.000024 CO 0.000024 BO 0.000…
node 471: N 99.925830 NO 0.061688 O 0.003216 JN 0.000891 CN 0.000734 BN 0.000715 GN 0.000630 FN 0.000627 LN 0.000625 KN 0.000625 MN 0.000625 DN 0.000625 EN 0.000625 AN 0.000625 HN 0.000625 IN 0.000625 NP 0.000625 J 0.000003 C 0.000003 B 0.000003 G 0.000003 F 0.000003 L 0.000003 K 0.000003 M 0.000003 E 0.000003 D 0.000003 / 0.000003 H 0.000003 I 0.000003 P 0.000003 JO 0.000000 CO 0.000000 BO 0.000…
node 472: N 99.947560 JN 0.003493 CN 0.003493 BN 0.003493 NO 0.003493 GN 0.003493 KN 0.003493 FN 0.003493 LN 0.003493 AN 0.003493 EN 0.003493 HN 0.003493 MN 0.003493 NP 0.003493 DN 0.003493 IN 0.003493 J 0.000003 C 0.000003 B 0.000003 O 0.000003 / 0.000003 H 0.000003 P 0.000003 K 0.000003 L 0.000003 G 0.000003 M 0.000003 F 0.000003 D 0.000003 E 0.000003 I 0.000003 CJ 0.000000 BJ 0.000000 JO 0.000…
node 473: N 99.939850 JN 0.004007 CN 0.004007 BN 0.004007 NO 0.004007 GN 0.004007 HN 0.004007 EN 0.004007 AN 0.004007 FN 0.004007 IN 0.004007 DN 0.004007 NP 0.004007 LN 0.004007 KN 0.004007 MN 0.004007 J 0.000003 C 0.000003 B 0.000003 O 0.000003 / 0.000003 P 0.000003 I 0.000003 F 0.000003 K 0.000003 L 0.000003 G 0.000003 E 0.000003 H 0.000003 D 0.000003 M 0.000003 BJ 0.000000 CJ 0.000000 JK 0.000…
node 474: N 99.954310 JN 0.003046 CN 0.003046 BN 0.003046 NO 0.003046 GN 0.003046 FN 0.003046 LN 0.003046 HN 0.003046 AN 0.003046 EN 0.003046 IN 0.003046 KN 0.003046 NP 0.003046 MN 0.003046 DN 0.003046 J 0.000000 C 0.000000 B 0.000000 O 0.000000 G 0.000000 / 0.000000 I 0.000000 F 0.000000 P 0.000000 K 0.000000 M 0.000000 D 0.000000 H 0.000000 E 0.000000 L 0.000000 CJ 0.000000 BJ 0.000000 JO 0.000…
node 475: N 99.971110 JN 0.001924 CN 0.001924 BN 0.001923 NO 0.001923 GN 0.001923 FN 0.001923 LN 0.001923 KN 0.001923 EN 0.001923 AN 0.001923 HN 0.001923 IN 0.001923 NP 0.001923 MN 0.001923 DN 0.001923 J 0.000003 C 0.000003 B 0.000003 O 0.000003 G 0.000003 F 0.000003 / 0.000003 L 0.000003 I 0.000003 K 0.000003 M 0.000003 P 0.000003 D 0.000003 H 0.000003 E 0.000003 CJ 0.000000 BJ 0.000000 JO 0.000…
node 476: N 99.858670 JN 0.009420 CN 0.009420 BN 0.009420 NO 0.009420 HN 0.009420 GN 0.009420 EN 0.009420 AN 0.009420 FN 0.009420 IN 0.009420 DN 0.009420 NP 0.009420 LN 0.009420 KN 0.009420 MN 0.009420 J 0.000002 C 0.000002 B 0.000002 O 0.000002 / 0.000002 G 0.000002 F 0.000002 P 0.000002 K 0.000002 I 0.000002 L 0.000002 D 0.000002 H 0.000002 M 0.000002 E 0.000002 CJ 0.000000 BJ 0.000000 JO 0.000…
node 477: N 99.900700 JN 0.006618 CN 0.006618 BN 0.006618 NO 0.006618 GN 0.006618 FN 0.006618 AN 0.006618 EN 0.006618 DN 0.006618 MN 0.006618 NP 0.006618 KN 0.006618 HN 0.006618 LN 0.006618 IN 0.006618 J 0.000003 / 0.000003 H 0.000003 O 0.000003 K 0.000003 E 0.000003 L 0.000003 F 0.000003 P 0.000003 G 0.000003 C 0.000003 B 0.000003 D 0.000003 M 0.000003 I 0.000003 CJ 0.000000 CP 0.000000 CH 0.000…
node 478: N 99.979330 FN 0.001377 GN 0.001377 HN 0.001377 EN 0.001377 BN 0.001377 CN 0.001377 AN 0.001377 MN 0.001377 DN 0.001377 NP 0.001377 NO 0.001377 JN 0.001377 IN 0.001377 LN 0.001377 KN 0.001377 / 0.000000 G 0.000000 K 0.000000 F 0.000000 M 0.000000 H 0.000000 I 0.000000 O 0.000000 P 0.000000 J 0.000000 E 0.000000 B 0.000000 D 0.000000 C 0.000000 L 0.000000 GK 0.000000 GJ 0.000000 EO 0.000…
node 479: N 99.878850 JN 0.008075 CN 0.008075 BN 0.008075 IN 0.008075 KN 0.008075 HN 0.008075 EN 0.008075 AN 0.008075 GN 0.008075 FN 0.008075 MN 0.008075 LN 0.008075 NO 0.008075 NP 0.008075 DN 0.008075 J 0.000002 B 0.000002 L 0.000002 C 0.000002 O 0.000002 K 0.000002 G 0.000002 F 0.000002 / 0.000002 M 0.000002 H 0.000002 P 0.000002 E 0.000002 I 0.000002 D 0.000002 CJ 0.000000 CM 0.000000 DJ 0.000…
node 480: N 99.954740 JN 0.003016 CN 0.003016 BN 0.003016 NO 0.003016 GN 0.003016 FN 0.003016 LN 0.003016 HN 0.003016 EN 0.003016 AN 0.003016 MN 0.003016 NP 0.003016 DN 0.003016 KN 0.003016 IN 0.003016 J 0.000001 C 0.000001 B 0.000001 O 0.000001 / 0.000001 H 0.000001 P 0.000001 K 0.000001 L 0.000001 G 0.000001 M 0.000001 F 0.000001 D 0.000001 E 0.000001 I 0.000001 CJ 0.000000 BJ 0.000000 JP 0.000…
node 481: N 99.982190 JN 0.001187 CN 0.001187 BN 0.001187 NO 0.001186 GN 0.001186 FN 0.001186 LN 0.001186 KN 0.001186 HN 0.001186 AN 0.001186 EN 0.001186 MN 0.001186 NP 0.001186 IN 0.001186 DN 0.001186 J 0.000001 C 0.000001 B 0.000001 O 0.000001 G 0.000001 / 0.000001 L 0.000001 F 0.000001 H 0.000001 M 0.000001 P 0.000001 D 0.000001 K 0.000001 I 0.000001 E 0.000001 CJ 0.000000 BJ 0.000000 JO 0.000…
node 482: N 99.935970 JN 0.004265 CN 0.004265 BN 0.004265 NO 0.004265 GN 0.004265 FN 0.004265 AN 0.004265 EN 0.004265 DN 0.004265 MN 0.004265 NP 0.004265 KN 0.004265 HN 0.004265 LN 0.004265 IN 0.004265 J 0.000004 / 0.000004 O 0.000004 I 0.000004 E 0.000004 F 0.000004 P 0.000004 G 0.000004 H 0.000004 K 0.000004 D 0.000004 B 0.000004 C 0.000004 L 0.000004 M 0.000004 CH 0.000000 CL 0.000000 CF 0.000…
node 483: N 99.925100 JN 0.004991 FN 0.004991 GN 0.004991 EN 0.004991 BN 0.004991 CN 0.004991 AN 0.004991 HN 0.004991 MN 0.004991 NO 0.004991 NP 0.004991 DN 0.004991 IN 0.004991 KN 0.004991 LN 0.004991 / 0.000002 G 0.000002 K 0.000002 F 0.000002 M 0.000002 H 0.000002 I 0.000002 O 0.000002 P 0.000002 J 0.000002 E 0.000002 B 0.000002 D 0.000002 C 0.000002 L 0.000002 GK 0.000000 GJ 0.000000 EO 0.000…
node 484: N 99.962510 JN 0.002498 CN 0.002498 BN 0.002498 GN 0.002498 NO 0.002498 AN 0.002498 FN 0.002498 EN 0.002498 LN 0.002498 MN 0.002498 NP 0.002498 DN 0.002498 HN 0.002498 IN 0.002498 KN 0.002498 / 0.000002 G 0.000002 M 0.000002 F 0.000002 K 0.000002 H 0.000002 I 0.000002 O 0.000002 P 0.000002 J 0.000002 E 0.000002 B 0.000002 C 0.000002 D 0.000002 L 0.000002 CJ 0.000000 GJ 0.000000 GL 0.000…
node 485: N 99.970660 JN 0.001954 CN 0.001954 BN 0.001954 NO 0.001954 FN 0.001954 GN 0.001954 AN 0.001954 EN 0.001954 DN 0.001954 MN 0.001954 NP 0.001954 KN 0.001954 HN 0.001954 LN 0.001954 IN 0.001954 J 0.000002 / 0.000002 G 0.000002 L 0.000002 F 0.000002 O 0.000002 I 0.000002 P 0.000002 H 0.000002 K 0.000002 E 0.000002 D 0.000002 C 0.000002 M 0.000002 B 0.000002 GK 0.000000 GI 0.000000 GJ 0.000…
node 486: N 99.981540 JN 0.001230 CN 0.001230 BN 0.001230 NO 0.001230 GN 0.001230 FN 0.001230 HN 0.001230 EN 0.001230 AN 0.001230 IN 0.001230 DN 0.001230 NP 0.001230 LN 0.001230 KN 0.001230 MN 0.001230 J 0.000000 C 0.000000 B 0.000000 O 0.000000 / 0.000000 G 0.000000 K 0.000000 L 0.000000 I 0.000000 M 0.000000 F 0.000000 D 0.000000 H 0.000000 E 0.000000 P 0.000000 BJ 0.000000 CJ 0.000000 JO 0.000…
node 487: N 99.989720 FN 0.000685 GN 0.000685 HN 0.000685 EN 0.000685 BN 0.000685 CN 0.000685 AN 0.000685 MN 0.000685 DN 0.000685 NP 0.000685 NO 0.000685 JN 0.000685 IN 0.000685 LN 0.000685 KN 0.000685 / 0.000000 G 0.000000 K 0.000000 F 0.000000 M 0.000000 H 0.000000 I 0.000000 O 0.000000 P 0.000000 J 0.000000 E 0.000000 B 0.000000 D 0.000000 C 0.000000 L 0.000000 GK 0.000000 GJ 0.000000 EO 0.000…
node 488: N 99.939570 JN 0.004026 CN 0.004026 BN 0.004026 NO 0.004026 GN 0.004026 FN 0.004026 AN 0.004026 EN 0.004026 LN 0.004026 MN 0.004026 NP 0.004026 DN 0.004026 HN 0.004026 IN 0.004026 KN 0.004026 / 0.000003 G 0.000003 K 0.000003 F 0.000003 M 0.000003 H 0.000003 I 0.000003 O 0.000003 P 0.000003 J 0.000003 E 0.000003 B 0.000003 D 0.000003 C 0.000003 L 0.000003 GK 0.000000 GJ 0.000000 EO 0.000…
node 489: N 99.999830 FN 0.000011 GN 0.000011 HN 0.000011 EN 0.000011 BN 0.000011 CN 0.000011 AN 0.000011 MN 0.000011 DN 0.000011 NP 0.000011 NO 0.000011 JN 0.000011 IN 0.000011 LN 0.000011 KN 0.000011 / 0.000000 G 0.000000 K 0.000000 F 0.000000 M 0.000000 H 0.000000 I 0.000000 O 0.000000 P 0.000000 J 0.000000 E 0.000000 B 0.000000 D 0.000000 C 0.000000 L 0.000000 GK 0.000000 GJ 0.000000 EO 0.000…
node 490: N 99.936520 FN 0.004231 GN 0.004231 HN 0.004231 EN 0.004231 BN 0.004231 CN 0.004231 AN 0.004231 MN 0.004231 DN 0.004231 NP 0.004231 NO 0.004231 JN 0.004231 IN 0.004231 LN 0.004231 KN 0.004231 / 0.000000 G 0.000000 K 0.000000 F 0.000000 M 0.000000 H 0.000000 I 0.000000 O 0.000000 P 0.000000 J 0.000000 E 0.000000 B 0.000000 D 0.000000 C 0.000000 L 0.000000 GK 0.000000 GJ 0.000000 EO 0.000…
node 491: N 99.910400 JN 0.005971 CN 0.005971 BN 0.005971 GN 0.005971 FN 0.005971 AN 0.005971 EN 0.005971 HN 0.005971 MN 0.005971 NO 0.005971 NP 0.005971 DN 0.005971 IN 0.005971 KN 0.005971 LN 0.005971 / 0.000002 I 0.000002 H 0.000002 M 0.000002 E 0.000002 P 0.000002 G 0.000002 O 0.000002 F 0.000002 L 0.000002 K 0.000002 B 0.000002 J 0.000002 C 0.000002 D 0.000002 JK 0.000000 BJ 0.000000 DJ 0.000…
node 492: N 99.982560 JN 0.001162 CN 0.001162 BN 0.001162 NO 0.001162 GN 0.001162 EN 0.001162 IN 0.001162 FN 0.001162 HN 0.001162 MN 0.001162 NP 0.001162 DN 0.001162 AN 0.001162 KN 0.001162 LN 0.001162 J 0.000001 C 0.000001 B 0.000001 / 0.000001 O 0.000001 H 0.000001 G 0.000001 I 0.000001 L 0.000001 M 0.000001 K 0.000001 E 0.000001 F 0.000001 P 0.000001 D 0.000001 GK 0.000000 GL 0.000000 GI 0.000…
node 493: N 99.958300 JN 0.002778 CN 0.002778 BN 0.002778 NO 0.002778 GN 0.002778 FN 0.002778 IN 0.002778 HN 0.002778 AN 0.002778 EN 0.002778 DN 0.002778 LN 0.002778 MN 0.002778 NP 0.002778 KN 0.002778 J 0.000002 C 0.000002 B 0.000002 O 0.000002 G 0.000002 F 0.000002 / 0.000002 P 0.000002 K 0.000002 M 0.000002 H 0.000002 I 0.000002 L 0.000002 E 0.000002 D 0.000002 BJ 0.000000 CJ 0.000000 HJ 0.000…
node 494: N 99.989690 JN 0.000687 CN 0.000687 BN 0.000687 NO 0.000687 GN 0.000687 FN 0.000687 LN 0.000687 KN 0.000687 EN 0.000687 AN 0.000687 HN 0.000687 IN 0.000687 NP 0.000687 MN 0.000687 DN 0.000687 J 0.000000 C 0.000000 B 0.000000 O 0.000000 G 0.000000 F 0.000000 / 0.000000 L 0.000000 I 0.000000 K 0.000000 M 0.000000 P 0.000000 E 0.000000 H 0.000000 D 0.000000 CJ 0.000000 BJ 0.000000 JO 0.000…
node 495: N 99.990050 JN 0.000664 CN 0.000663 BN 0.000663 NO 0.000663 GN 0.000663 FN 0.000663 LN 0.000663 KN 0.000663 EN 0.000663 AN 0.000663 HN 0.000663 IN 0.000663 NP 0.000663 MN 0.000663 DN 0.000663 J 0.000000 C 0.000000 B 0.000000 O 0.000000 G 0.000000 F 0.000000 / 0.000000 I 0.000000 P 0.000000 L 0.000000 K 0.000000 H 0.000000 D 0.000000 E 0.000000 M 0.000000 CJ 0.000000 BJ 0.000000 JO 0.000…
node 496: N 99.986570 JN 0.000898 CN 0.000896 BN 0.000896 NO 0.000895 GN 0.000895 FN 0.000895 LN 0.000895 KN 0.000895 AN 0.000895 EN 0.000895 HN 0.000895 IN 0.000895 MN 0.000895 NP 0.000895 DN 0.000895 J 0.000000 C 0.000000 B 0.000000 O 0.000000 G 0.000000 F 0.000000 L 0.000000 K 0.000000 / 0.000000 M 0.000000 H 0.000000 I 0.000000 D 0.000000 E 0.000000 P 0.000000 CJ 0.000000 BJ 0.000000 JO 0.000…
node 497: N 99.949670 JN 0.003387 CN 0.003364 BN 0.003361 NO 0.003351 GN 0.003349 FN 0.003348 LN 0.003348 KN 0.003348 DN 0.003348 MN 0.003348 IN 0.003348 AN 0.003348 EN 0.003348 NP 0.003348 HN 0.003348 J 0.000003 C 0.000003 O 0.000003 B 0.000003 G 0.000003 F 0.000003 L 0.000003 K 0.000003 / 0.000003 I 0.000003 M 0.000003 E 0.000003 P 0.000003 H 0.000003 D 0.000003 JO 0.000000 CJ 0.000000 BJ 0.000…
node 498: N 99.960260 JN 0.002940 CN 0.002742 BN 0.002718 NO 0.002634 GN 0.002611 FN 0.002607 LN 0.002605 KN 0.002605 MN 0.002604 DN 0.002604 EN 0.002604 AN 0.002604 IN 0.002604 HN 0.002604 NP 0.002604 O 0.000004 J 0.000004 C 0.000004 B 0.000004 G 0.000003 F 0.000003 L 0.000003 K 0.000003 / 0.000003 P 0.000003 I 0.000003 E 0.000003 H 0.000003 M 0.000003 D 0.000003 JO 0.000000 CO 0.000000 BO 0.000…
node 499: N 99.956880 NO 0.028558 JN 0.001830 CN 0.001295 BN 0.001229 GN 0.000941 FN 0.000929 LN 0.000924 KN 0.000924 MN 0.000922 DN 0.000922 EN 0.000922 AN 0.000922 HN 0.000922 NP 0.000922 IN 0.000922 O 0.000032 J 0.000000 C 0.000000 B 0.000000 G 0.000000 F 0.000000 L 0.000000 K 0.000000 M 0.000000 D 0.000000 E 0.000000 / 0.000000 H 0.000000 I 0.000000 P 0.000000 JO 0.000000 BO 0.000000 CO 0.000…
node 500: N 99.827220 NO 0.158125 JN 0.004437 CN 0.002086 BN 0.001797 O 0.001278 GN 0.000531 FN 0.000477 LN 0.000456 KN 0.000454 MN 0.000448 DN 0.000448 EN 0.000448 AN 0.000448 HN 0.000448 IN 0.000448 NP 0.000448 J 0.000001 B 0.000000 C 0.000000 G 0.000000 F 0.000000 L 0.000000 K 0.000000 M 0.000000 D 0.000000 E 0.000000 / 0.000000 H 0.000000 P 0.000000 I 0.000000 JO 0.000000 BO 0.000000 CO 0.000…
node 501: N 99.785100 NO 0.077027 JN 0.061194 CN 0.026482 BN 0.022221 GN 0.003526 FN 0.002731 LN 0.002426 KN 0.002396 MN 0.002302 DN 0.002302 EN 0.002302 AN 0.002302 HN 0.002302 IN 0.002302 NP 0.002302 J 0.000291 B 0.000222 C 0.000123 O 0.000055 G 0.000013 F 0.000009 L 0.000008 K 0.000008 M 0.000008 D 0.000008 E 0.000008 / 0.000008 H 0.000008 P 0.000008 I 0.000008 BJ 0.000000 BC 0.000000 JO 0.000…
node 502: N 98.283260 BN 1.126485 JN 0.247702 CN 0.103902 B 0.100293 NO 0.064424 GN 0.010280 FN 0.007039 LN 0.005795 KN 0.005670 MN 0.005290 DN 0.005289 NP 0.005288 EN 0.005287 AN 0.005287 HN 0.005287 IN 0.005287 J 0.004961 C 0.002003 O 0.000433 G 0.000146 F 0.000080 L 0.000059 K 0.000056 M 0.000049 D 0.000049 P 0.000049 E 0.000049 / 0.000049 H 0.000049 I 0.000049 BJ 0.000016 BC 0.000014 BG 0.000…
node 503: N 40.186200 J 33.847460 B 12.550070 C 9.729339 BN 1.035393 O 0.879455 JN 0.819169 CN 0.262563 F 0.260216 BJ 0.124249 K 0.059297 NO 0.050151 G 0.037648 BC 0.036542 CJ 0.023716 FN 0.013668 JO 0.011076 BO 0.009096 L 0.006953 GN 0.005421 CO 0.003888 KN 0.003693 M 0.003389 D 0.003387 E 0.003374 / 0.003373 H 0.003372 P 0.003372 I 0.003372 BG 0.001687 FJ 0.001541 BF 0.001449 LN 0.001273 MN 0.0…
node 504: J 34.721500 N 31.100200 C 25.106080 B 6.083718 CJ 0.668743 CN 0.657769 O 0.432112 JN 0.397748 G 0.185192 BC 0.162032 F 0.131877 BN 0.111843 K 0.035482 BJ 0.033403 L 0.026799 CG 0.015561 CO 0.012626 GN 0.011813 M 0.008448 D 0.008436 E 0.008369 / 0.008364 H 0.008362 I 0.008361 P 0.008361 NO 0.005882 CF 0.004321 JO 0.003168 CL 0.002606 BG 0.001973 FN 0.001951 CK 0.001835 JL 0.001724 CM 0.0…
node 505: J 63.780180 N 21.519120 GJ 5.754249 C 3.056547 JN 2.216161 G 1.931797 CJ 0.667441 B 0.375180 GN 0.293446 BJ 0.101942 CN 0.083565 CG 0.057178 L 0.039510 O 0.028357 JL 0.016018 BN 0.013404 BG 0.008875 F 0.008753 JO 0.008464 BC 0.003306 FJ 0.003279 K 0.003269 JK 0.001804 LN 0.001488 M 0.001343 JM 0.001343 DJ 0.001333 D 0.001318 EJ 0.001282 AJ 0.001278 HJ 0.001276 IJ 0.001276 JP 0.001276 E …
node 506: J 69.244370 N 21.240370 JN 2.951065 C 2.326140 GJ 1.793105 G 0.983992 CJ 0.416945 JL 0.329748 L 0.191621 B 0.188453 GN 0.065044 BJ 0.047773 CN 0.027255 O 0.017148 LN 0.013608 JO 0.011901 JK 0.010360 JM 0.010080 DJ 0.009880 FJ 0.009406 CG 0.008893 EJ 0.008756 AJ 0.008679 HJ 0.008643 IJ 0.008624 JP 0.008623 F 0.006633 K 0.004899 BN 0.004330 M 0.003765 D 0.003642 CL 0.003337 GL 0.003158 E …
node 507: J 33.944660 N 30.955880 L 27.777710 C 2.419389 JL 1.366049 G 0.936747 LN 0.740019 JN 0.666300 B 0.149409 GJ 0.097225 K 0.085192 M 0.082701 D 0.078280 O 0.067624 CL 0.063845 E 0.053504 F 0.052575 / 0.051816 H 0.051008 I 0.050594 P 0.050576 CJ 0.048887 CN 0.037728 GL 0.036523 GN 0.017329 BL 0.006428 BJ 0.006208 JK 0.005777 JM 0.005679 DJ 0.005469 JO 0.004740 EJ 0.004295 AJ 0.004215 FJ 0.0…
node 508: N 91.964820 C 2.124051 J 1.594410 L 1.279320 JN 0.947205 LN 0.799853 CN 0.608858 K 0.121274 M 0.114558 D 0.099486 G 0.050192 O 0.039191 GN 0.031882 E 0.017508 CJ 0.016367 CL 0.015666 B 0.012336 / 0.011780 DN 0.010149 MN 0.010095 KN 0.009525 BN 0.009155 H 0.009136 JL 0.009061 F 0.007806 I 0.007782 P 0.007722 NO 0.007470 EN 0.006716 AN 0.006692 HN 0.006539 FN 0.006506 IN 0.006455 NP 0.006…
node 509: N 88.534830 C 4.965756 CN 3.967539 J 0.795205 L 0.622944 JN 0.191570 LN 0.162184 K 0.140760 M 0.132832 D 0.114732 CJ 0.061959 CL 0.050521 O 0.041857 G 0.025334 E 0.016334 CK 0.015461 CM 0.014467 CD 0.012567 DN 0.010076 / 0.009463 GN 0.009318 MN 0.008825 B 0.006875 KN 0.006412 H 0.006290 NO 0.004868 CO 0.004828 BN 0.004798 AN 0.004769 I 0.004665 F 0.004628 P 0.004593 HN 0.004447 EN 0.004…
node 510: N 94.059050 C 1.853683 K 1.565704 O 0.417821 J 0.332348 M 0.301088 KN 0.264256 D 0.257868 L 0.239199 E 0.139262 CN 0.138034 DN 0.124485 MN 0.080760 NO 0.042389 CK 0.021103 AN 0.015992 / 0.015027 JN 0.013439 G 0.011821 LN 0.011249 HN 0.008067 H 0.007798 EN 0.006762 CO 0.005509 B 0.004909 I 0.004109 CM 0.004087 P 0.003945 F 0.003940 CD 0.003710 GN 0.003493 IN 0.003435 JK 0.003420 BN 0.003…
node 511: N 76.895570 D 13.570200 M 4.206433 DN 1.735631 C 0.960096 K 0.829914 O 0.241202 MN 0.207299 J 0.192049 / 0.183250 L 0.145540 DM 0.103505 E 0.095554 H 0.081982 AN 0.078263 KN 0.068119 CN 0.037817 HN 0.033217 G 0.031733 I 0.030384 B 0.029889 CD 0.028820 P 0.028089 F 0.027790 DK 0.024720 NO 0.015452 CM 0.008846 JN 0.007670 KM 0.007442 DO 0.007264 LN 0.007119 IN 0.006325 EN 0.006027 BN 0.00…
node 512: N 60.525550 M 31.556470 MN 1.836718 AN 1.316389 / 1.034480 D 0.981935 DM 0.640699 HN 0.499248 H 0.401426 DN 0.394575 AM 0.179394 C 0.071321 K 0.062242 CM 0.047692 KM 0.041640 AD 0.039403 O 0.029110 IN 0.026636 I 0.020250 KN 0.020096 BN 0.020037 HM 0.017531 J 0.015928 NO 0.015155 B 0.015091 DH 0.014937 MO 0.014448 CN 0.013397 L 0.012354 JM 0.011159 LM 0.008920 E 0.008745 NP 0.008517 IM 0…
node 513: N 62.215480 M 33.289510 MN 2.824470 / 0.418498 D 0.397996 H 0.168084 C 0.037607 AM 0.034271 K 0.034061 DM 0.033535 AN 0.032121 DN 0.030663 HN 0.022541 O 0.020807 HM 0.019591 CN 0.017502 KN 0.017381 I 0.017379 NO 0.016904 IN 0.016791 JN 0.016713 BN 0.016712 LN 0.016663 EN 0.016611 NP 0.016574 GN 0.016546 FN 0.016542 J 0.015648 B 0.015325 L 0.014236 E 0.012807 CM 0.012054 KM 0.011843 P 0.…
node 514: N 92.657840 M 3.869686 MN 2.817472 AN 0.057976 DN 0.056249 / 0.055040 D 0.052617 HN 0.037336 CN 0.026582 KN 0.026291 NO 0.025200 H 0.025110 IN 0.024919 JN 0.024775 BN 0.024749 LN 0.024659 EN 0.024541 NP 0.024451 GN 0.024391 FN 0.024382 C 0.009522 K 0.009098 O 0.007513 I 0.007103 J 0.006896 B 0.006857 L 0.006727 E 0.006556 P 0.006424 G 0.006338 F 0.006325 AM 0.001282 DM 0.001276 HM 0.001…
node 515: N 24.194230 MN 8.484566 AN 4.770829 DN 4.768477 HN 4.741999 CN 4.726983 KN 4.726574 NO 4.725049 IN 4.724654 JN 4.724455 BN 4.724418 LN 4.724292 EN 4.724128 NP 4.724000 GN 4.723917 FN 4.723905 M 0.136135 AM 0.053226 DM 0.053193 HM 0.052824 CM 0.052615 KM 0.052610 MO 0.052588 IM 0.052583 JM 0.052580 BM 0.052580 LM 0.052578 EM 0.052575 MP 0.052574 GM 0.052573 FM 0.052572 / 0.005029 D 0.004…
[SUPPLEMENT]
[END]
