# Supplementary material for: Molecular Phylogenetic Relationships Based on Mitogenomes of Spider: Insights Into Evolution and Adaptation to Extreme Environments
Source: Ecol Evol. 2025 Jan 7;15(1):e70774. doi: 10.1002/ece3.70774 (PMC11707259; doi:10.1002/ece3.70774)
Supplement: Supplementary file 21 — Appendix S15. Summary information on pastML results. [file ECE3-15-e70774-s011.xlsx]

## Sheet: Sheet1
Supplementary 15. Summary information on pastML results.
node	A	B	C	D	E	F	G	H	I	J	K	L	M	N	O	P
root	0.000451337	0.000852608	0.000666661	0.000449331	0.000167125	0.000166915	0.000306503	0.000254421	0.0001651	0.00139404	0.000365179	0.000167922	0.0216914	0.971376	0.00105725	0.000467795
Pseudogarypus_banksi	0	0	0	0	0	0	0	0	0	0	0	0	0	1	0	0
n0	0.000698462	0.000584881	0.000529113	0.000715199	0.00011984	0.000114289	0.000210437	0.000303308	0.000115559	0.000957418	0.000302726	0.000120282	0.0453993	0.94877	0.000738665	0.00032043
n00	2.39713e-05	4.01473e-05	3.18935e-05	2.40035e-05	7.90584e-06	7.85816e-06	1.44338e-05	1.28805e-05	7.79029e-06	6.565e-05	1.75605e-05	7.94265e-06	0.00123479	0.998431	4.98772e-05	2.20241e-05
n1	0.0105931	0.000809386	0.00250947	0.0110647	0.000294435	0.000152886	0.000295631	0.0036078	0.00021689	0.00135263	0.00171161	0.000292421	0.818375	0.146938	0.00135397	0.000431707
Mastigoproctus_giganteus	0	0	0	0	0	0	0	0	0	0	0	0	0	1	0	0
Eremobates_palpisetulosus	0	0	0	0	0	0	0	0	0	0	0	0	0	1	0	0
n11	5.34959e-05	1.41896e-05	1.95846e-05	5.56046e-05	3.39566e-06	2.75271e-06	5.12211e-06	1.94631e-05	3.01985e-06	2.33328e-05	1.22525e-05	3.3964e-06	0.999019	0.000738531	1.91802e-05	7.72935e-06
n22	0.0320258	0.00112348	0.00668126	0.0334872	0.000640083	0.000202727	0.000418303	0.0107444	0.000403575	0.00192739	0.00470186	0.000632566	0.787582	0.116375	0.00247638	0.00057815
Liphistius_erawan	0	0	0	0	0	0	0	0	0	0	0	0	1	0	0	0
n2	3.25914e-07	3.91459e-07	3.27998e-07	3.30522e-07	7.83178e-08	7.65711e-08	1.4078e-07	1.5612e-07	7.65053e-08	6.4039e-07	1.83604e-07	7.86516e-08	0.999992	4.39313e-06	4.89508e-07	2.14635e-07
n3	0.102166	0.00147961	0.00302155	0.0123078	0.000390748	0.000235553	0.000448858	0.034018	0.000888179	0.00205195	0.0020244	0.000388866	0.793513	0.0443491	0.00202305	0.000693111
n13	0.012564	0.00409308	0.0657126	0.353079	0.00544858	0.000790835	0.00194268	0.00466113	0.000848573	0.00909412	0.0470973	0.00536195	0.291631	0.178346	0.0171127	0.00221706
Songthela_hangzhouensis	0	0	0	0	0	0	0	0	0	0	0	0	1	0	0	0
Songthela_sp	0	0	0	0	0	0	0	0	0	0	0	0	1	0	0	0
n33	0.0330015	0.00115374	0.00146194	0.00408959	0.00025566	0.000208584	0.000387949	0.0932358	0.000415642	0.00176766	0.000912416	0.000255748	0.844763	0.0160122	0.00148378	0.000595104
n5	0.923599	0.00271685	0.000195232	0.000276104	4.37827e-05	4.15511e-05	7.65291e-05	0.000698636	0.00600081	0.000364522	0.000112138	4.39389e-05	0.062844	0.00135002	0.00121991	0.000416985
n1313	3.10474e-05	2.52528e-05	0.000156227	0.998414	1.5096e-05	4.92356e-06	1.01118e-05	1.33826e-05	4.98242e-06	4.65547e-05	0.000109813	1.49221e-05	0.000648143	0.000434038	5.76001e-05	1.37986e-05
n1414	0.00510268	0.00443929	0.1921	0.126812	0.0149009	0.000852803	0.00304554	0.00222521	0.000858729	0.0146306	0.138715	0.0146323	0.105521	0.331953	0.0418277	0.00238275
n4	7.69203e-05	2.51556e-05	1.95617e-05	1.33201e-05	4.89906e-06	4.89087e-06	8.98124e-06	0.99779	5.24876e-06	4.08498e-05	1.07202e-05	4.92239e-06	0.00185663	9.33922e-05	3.10609e-05	1.37279e-05
n44	0.000160916	1.43291e-05	1.33866e-05	2.14084e-05	2.91364e-06	2.72344e-06	5.02067e-06	0.000451092	3.68473e-06	2.28482e-05	7.77809e-06	2.92303e-06	0.999166	9.97976e-05	1.79281e-05	7.68255e-06
n55	0.943795	0.0011547	0.000267333	0.00014335	6.83325e-05	6.88016e-05	0.000126281	0.000278731	0.0308302	0.000579557	0.000145113	6.8672e-05	0.0202825	0.00116338	0.0007393	0.00028921
n6	0.931016	0.00680836	0.000165628	0.000127455	4.09563e-05	4.06666e-05	7.47006e-05	0.000284292	0.00225322	0.000382681	9.12954e-05	4.1146e-05	0.0542161	0.000833585	0.00271811	0.000906052
Hypochilus_bernardino	0	0	0	1	0	0	0	0	0	0	0	0	0	0	0	0
n14	8.80883e-08	1.50293e-07	4.11267e-07	0.999996	5.13082e-08	2.93951e-08	5.6282e-08	4.76553e-08	2.91266e-08	2.57195e-07	2.77433e-07	5.1024e-08	1.46221e-06	1.19677e-06	2.42975e-07	8.23726e-08
n15	0.00233196	0.00390177	0.0712607	0.046391	0.0353417	0.000758353	0.00192756	0.00124854	0.000750893	0.0103231	0.33848	0.00574375	0.0392162	0.346005	0.0941974	0.00212248
n2626	0.00185344	0.00322002	0.450823	0.0373012	0.00467671	0.000595157	0.00460914	0.000983731	0.000583486	0.0212202	0.0411252	0.0333346	0.0315038	0.352045	0.014477	0.00164853
Atypus_sp	0	0	0	0	0	0	0	1	0	0	0	0	0	0	0	0
Atypus_karschi	0	0	0	0	0	0	0	1	0	0	0	0	0	0	0	0
Atypoides_gertschi	0	0	0	0	0	0	0	0	0	0	0	0	1	0	0	0
Aliatypus_gulosus	0	0	0	0	0	0	0	0	0	0	0	0	1	0	0	0
Thelechoris_striatipes	0	0	0	0	0	0	0	0	1	0	0	0	0	0	0	0
Phyxioschema_suthepium	1	0	0	0	0	0	0	0	0	0	0	0	0	0	0	0
n66	0.999223	5.59653e-05	5.53144e-06	2.09059e-06	1.44514e-06	1.46799e-06	2.69305e-06	3.23867e-06	1.7691e-05	0.0002229	2.9711e-06	1.45264e-06	0.000400697	2.15159e-05	2.72952e-05	9.93027e-06
n77	0.347676	0.352419	0.0029561	0.000821946	0.000782852	0.0007995	0.00146625	0.00087792	0.00160698	0.00668378	0.00157719	0.000787015	0.093507	0.0106364	0.13336	0.0440426
Hypochilus_thorelli	0	0	0	1	0	0	0	0	0	0	0	0	0	0	0	0
Hypochilus_sheari	0	0	0	1	0	0	0	0	0	0	0	0	0	0	0	0
n1515	1.70427e-05	4.97851e-05	0.000333074	0.000207725	0.000159707	9.72831e-06	2.01709e-05	1.17548e-05	9.55832e-06	9.84882e-05	0.996804	3.12646e-05	0.00018431	0.00158664	0.000449255	2.72487e-05
n16	0.00116114	0.0032513	0.0239336	0.0150206	0.0925929	0.000635126	0.00133405	0.000783482	0.000624308	0.00958742	0.10752	0.0022009	0.0132334	0.484915	0.241428	0.00177889
n27	2.58388e-05	7.73698e-05	0.995053	0.000312718	4.77887e-05	1.48697e-05	5.58256e-05	1.78662e-05	1.45603e-05	0.000255979	0.000353599	0.000280482	0.000277707	0.00299001	0.000180486	4.15105e-05
n28	0.000999649	0.00330718	0.282745	0.013236	0.00194439	0.000555192	0.0102961	0.000668419	0.000528044	0.0464669	0.0149062	0.0869225	0.0116301	0.516976	0.00731322	0.00150427
Australothele_jamiesoni	1	0	0	0	0	0	0	0	0	0	0	0	0	0	0	0
n7	0.996747	4.72487e-05	2.29565e-05	6.33841e-06	6.08107e-06	6.21102e-06	1.13907e-05	6.68879e-06	1.12928e-05	0.00282898	1.22465e-05	6.11342e-06	0.000141108	8.247e-05	4.47604e-05	1.92699e-05
n8	0.00799196	0.983605	0.00019072	5.17405e-05	5.05538e-05	5.16472e-05	9.47168e-05	5.29171e-05	6.94122e-05	0.000431091	0.00010171	5.0823e-05	0.00221276	0.000682473	0.00326095	0.00110131
n99	0.127377	0.131537	0.00330395	0.000895339	0.000875804	0.000894761	0.00164092	0.000913856	0.00117619	0.00746792	0.00176194	0.000880469	0.178986	0.0118199	0.399614	0.130855
Pritha_bakeri	0	0	0	0	0	0	0	0	0	0	1	0	0	0	0	0
Filistata_insidiatrix	0	0	0	0	0	0	0	0	0	0	1	0	0	0	0	0
n1616	0.000738327	0.0027722	0.00899808	0.00519974	0.243078	0.000542567	0.00104987	0.000585342	0.000531862	0.00591516	0.035503	0.0010445	0.00502496	0.607153	0.0803437	0.00152006
n18	0.000211059	0.000790664	0.00258809	0.00149752	0.00874393	0.000154744	0.000299602	0.000167104	0.000151694	0.00987422	0.0102329	0.000299488	0.0014451	0.342996	0.620114	0.000433532
Archoleptoneta_gertschi	0	0	1	0	0	0	0	0	0	0	0	0	0	0	0	0
n2727	4.62617e-07	1.83158e-06	0.999949	2.75009e-06	6.1636e-07	3.5655e-07	8.83643e-07	3.76934e-07	3.48996e-07	4.03536e-06	3.31121e-06	2.48988e-06	2.75283e-06	2.71769e-05	2.93818e-06	9.9783e-07
Afrarchaea_woodae	0	0	0	0	0	0	0	0	0	0	0	0	0	1	0	0
n2828	0.000875665	0.00540003	0.23574	0.00524895	0.00117033	0.000736542	0.0335706	0.00071261	0.000659251	0.150187	0.00634582	0.300686	0.00524454	0.24538	0.00615735	0.00188486
Allothele_australis	1	0	0	0	0	0	0	0	0	0	0	0	0	0	0	0
Austrochilidae_sp	0	0	0	0	0	0	0	0	0	1	0	0	0	0	0	0
Macrothele_yani	0	1	0	0	0	0	0	0	0	0	0	0	0	0	0	0
n88	0.00384248	0.990215	0.000246484	6.62893e-05	6.53555e-05	6.67774e-05	0.000122464	6.67163e-05	7.43147e-05	0.000557077	0.000131428	6.57038e-05	0.00114373	0.000880326	0.00181425	0.000641603
n10	0.0414007	0.044745	0.00290105	0.000779866	0.000769229	0.000785969	0.00144139	0.000784247	0.000865588	0.00655661	0.00154686	0.000773329	0.40133	0.0103602	0.131331	0.353629
n1010	0.00175801	0.00188926	0.00011333	3.04782e-05	3.00496e-05	3.07034e-05	5.63072e-05	3.0673e-05	3.41482e-05	0.000256136	6.04287e-05	3.02098e-05	0.00248281	0.00040476	0.990955	0.0018374
Izithunzi_capense	0	0	0	0	1	0	0	0	0	0	0	0	0	0	0	0
n17	4.7909e-05	0.00020708	0.000343853	0.000169505	0.00677201	4.05587e-05	7.59032e-05	4.13449e-05	3.97164e-05	0.000376837	0.00103562	5.4079e-05	0.000195269	0.988097	0.00239002	0.000113641
n1818	3.55393e-05	0.000160335	0.000195746	8.42404e-05	0.000370845	3.14097e-05	5.82282e-05	3.15012e-05	3.07484e-05	0.000601705	0.000454782	3.67307e-05	0.000112523	0.116798	0.880909	8.80095e-05
n2222	0.000184093	0.000796323	0.00131591	0.000647578	0.00330648	0.000155968	0.000291836	0.000158945	0.000152729	0.0239342	0.00395105	0.000207495	0.000747407	0.370723	0.59299	0.000437009
Calileptoneta_californica	0	0	1	0	0	0	0	0	0	0	0	0	0	0	0	0
Calileptoneta_cokendolpheri	0	0	1	0	0	0	0	0	0	0	0	0	0	0	0	0
n29	5.59212e-06	2.92616e-05	0.000527814	1.48492e-05	5.90582e-06	5.03091e-06	7.96397e-05	4.92479e-06	4.78885e-06	0.000356753	2.05994e-05	0.998296	1.89473e-05	0.000581297	3.49157e-05	1.37058e-05
n2929	0.000667604	0.00843935	0.238358	0.00197906	0.000722382	0.000755808	0.091375	0.000583805	0.000565312	0.407779	0.00271764	0.0927708	0.00242271	0.143761	0.00548485	0.0016178
Actinopus_sp	0.00559235	0.896648	0.00760877	0.00203621	0.00201784	0.00206188	0.00378128	0.00203033	0.00202582	0.0171955	0.00405671	0.00202859	0.00540453	0.0271455	0.014182	0.00618439
n9	4.29104e-05	0.999868	4.63583e-06	1.24414e-06	1.22929e-06	1.25607e-06	2.30351e-06	1.24722e-06	1.32803e-06	1.04771e-05	2.47177e-06	1.23584e-06	1.37439e-05	1.65494e-05	2.32584e-05	8.52889e-06
Hebestatis_theveneti	0	0	0	0	0	0	0	0	0	0	0	0	1	0	0	0
Calisoga_longitarsis	0	0	0	0	0	0	0	0	0	0	0	0	0	0	0	1
Lyrognathus_crotalus	0	0	0	0	0	0	0	0	0	0	0	0	0	0	1	0
n1111	2.50974e-05	2.97781e-05	4.19212e-06	1.12383e-06	1.11167e-06	1.13591e-06	2.08315e-06	1.12431e-06	1.16839e-06	9.47423e-06	2.23515e-06	1.1176e-06	3.59208e-05	1.49618e-05	0.999842	2.7424e-05
Loxosceles_laeta	0	0	0	0	0	0	0	0	0	0	0	0	0	1	0	0
n1717	3.95187e-06	1.821e-05	1.84022e-05	7.01398e-06	0.000185051	3.56768e-06	6.58384e-06	3.54997e-06	3.49208e-06	3.0794e-05	3.27961e-05	3.89236e-06	1.0679e-05	0.999582	7.99719e-05	9.99673e-06
n19	4.92144e-05	0.000230924	0.000192579	6.17515e-05	0.00015339	4.52459e-05	8.31774e-05	4.47221e-05	4.42819e-05	0.000486335	0.000215094	4.63852e-05	0.000113051	0.126318	0.871789	0.000126782
n1919	4.79749e-06	2.26581e-05	1.74723e-05	5.10983e-06	8.98469e-06	4.43964e-06	8.1504e-06	4.3778e-06	4.34486e-06	4.16603e-05	1.40961e-05	4.44747e-06	1.03116e-05	0.00164622	0.99819	1.24402e-05
n23	4.64808e-05	0.000218539	0.000177979	5.5591e-05	0.000126959	4.28198e-05	7.86838e-05	4.22927e-05	4.19069e-05	0.000967488	0.000182524	4.35859e-05	0.000104644	0.981516	0.0162342	0.000119984
n2323	0.000379152	0.00177456	0.00152331	0.000503482	0.00136372	0.000347694	0.00063952	0.000343987	0.000340291	0.155626	0.00186665	0.000359619	0.000892566	0.124214	0.708851	0.000974257
Uroctea_lesserti	0	0	0	0	0	0	0	0	0	0	0	1	0	0	0	0
Uroctea_compactilis	0	0	0	0	0	0	0	0	0	0	0	1	0	0	0	0
n30	3.79112e-05	0.000274649	0.00437164	5.93592e-05	3.65686e-05	3.76841e-05	0.00168599	3.42145e-05	3.3746e-05	0.988298	9.62531e-05	0.00169058	9.62708e-05	0.00290035	0.000249739	9.66095e-05
n31	0.000634294	0.0177485	0.299504	0.00108574	0.000619608	0.00105539	0.244737	0.00057059	0.000561736	0.252542	0.00177852	0.0345328	0.00168285	0.133908	0.00743134	0.0016081
Hadronyche_versuta	0	1	0	0	0	0	0	0	0	0	0	0	0	0	0	0
Atrax_robustus	0	1	0	0	0	0	0	0	0	0	0	0	0	0	0	0
n12	7.96181e-07	2.57829e-06	1.63124e-06	4.36506e-07	4.32604e-07	4.42047e-07	8.10671e-07	4.35178e-07	4.33359e-07	3.68654e-06	8.69715e-07	4.34911e-07	1.4166e-06	5.81961e-06	0.999978	1.56446e-06
n1212	7.96181e-07	2.57829e-06	1.63124e-06	4.36506e-07	4.32604e-07	4.42047e-07	8.10671e-07	4.35178e-07	4.33359e-07	3.68654e-06	8.69715e-07	4.34911e-07	1.4166e-06	5.81961e-06	0.999978	1.56446e-06
Loxosceles_rufescens	0	0	0	0	0	0	0	0	0	0	0	0	0	1	0	0
Loxosceles_similis	0	0	0	0	0	0	0	0	0	0	0	0	0	1	0	0
Opopaea_plumula	0	0	0	0	0	0	0	0	0	0	0	0	0	0	1	0
Tasmanoonops_alipes	0	0	0	0	0	0	0	0	0	0	0	0	0	1	0	0
Harpactocrates_apennicola	0	0	0	0	0	0	0	0	0	0	0	0	0	0	1	0
n20	5.84728e-07	2.77396e-06	2.02063e-06	5.46598e-07	5.9523e-07	5.43542e-07	9.96919e-07	5.35102e-07	5.31924e-07	4.59619e-06	1.14254e-06	5.35851e-07	1.19744e-06	2.88168e-05	0.999953	1.52305e-06
Usofila_pacifica	0	0	0	0	0	0	0	0	0	0	0	0	0	1	0	0
Telema_tenella	0	0	0	0	0	0	0	0	0	0	0	0	0	1	0	0
n24	1.48274e-05	7.00428e-05	5.3874e-05	1.5704e-05	2.71867e-05	1.37242e-05	2.51942e-05	1.3532e-05	1.34312e-05	0.00216716	4.28963e-05	1.37384e-05	3.18005e-05	0.00178865	0.99567	3.84562e-05
n2424	4.43366e-05	0.00020999	0.000156245	4.35662e-05	5.90445e-05	4.11461e-05	7.54924e-05	4.05312e-05	4.0267e-05	0.982978	0.00010265	4.08036e-05	9.24474e-05	0.00273667	0.0132234	0.000115294
Stegodyphus_mimosarum	0	0	0	0	0	0	0	0	0	1	0	0	0	0	0	0
n3030	1.94637e-06	1.0908e-05	8.14453e-05	2.2201e-06	1.80796e-06	1.85301e-06	3.18988e-05	1.77316e-06	1.75818e-06	0.999741	4.03549e-06	3.09692e-05	4.29801e-06	6.67741e-05	1.18585e-05	5.03393e-06
n3131	5.9824e-05	0.000695062	0.00866271	6.89774e-05	5.56318e-05	6.86246e-05	0.84028	5.44852e-05	5.40168e-05	0.143881	0.000126706	0.00100182	0.000132681	0.00425112	0.000453076	0.000154657
n7474	0.000639967	0.0481472	0.516324	0.000757525	0.00059677	0.00205634	0.0833068	0.000582461	0.000577236	0.126665	0.00155145	0.012042	0.00143465	0.189002	0.0146638	0.00165269
Brachypelma_albiceps	0	0	0	0	0	0	0	0	0	0	0	0	0	0	1	0
Brachypelma_boehmei	0	0	0	0	0	0	0	0	0	0	0	0	0	0	1	0
Cyriopagopus_hainanus	0	0	0	0	0	0	0	0	0	0	0	0	0	0	1	0
Cyriopagopus_schmidti	0	0	0	0	0	0	0	0	0	0	0	0	0	0	1	0
Parachtes_teruelis	0	0	0	0	0	0	0	0	0	0	0	0	0	0	1	0
n2020	4.70245e-07	2.23208e-06	1.61416e-06	4.31988e-07	4.28886e-07	4.37365e-07	8.02086e-07	4.30487e-07	4.28014e-07	3.64834e-06	8.61497e-07	4.30319e-07	9.57083e-07	6.05338e-06	0.99998	1.22553e-06
Plectreurys_conifera	0	0	0	0	0	0	0	0	0	0	0	0	0	0	1	0
Kibramoa_suprenans	0	0	0	0	0	0	0	0	0	0	0	0	0	0	1	0
Mesabolivar_sp	0	0	0	0	0	0	0	0	0	1	0	0	0	0	0	0
n25	4.75812e-06	2.25684e-05	1.64795e-05	4.47369e-06	5.0131e-06	4.42215e-06	8.11105e-06	4.35378e-06	4.32763e-06	0.99925	9.4924e-06	4.3625e-06	9.76411e-06	0.000138339	0.000500999	1.23912e-05
Stegodyphus_lineatus	0	0	0	0	0	0	0	0	0	1	0	0	0	0	0	0
Stegodyphus_dumicola	0	0	0	0	0	0	0	0	0	1	0	0	0	0	0	0
Uloboridae_sp	0	0	0	0	0	0	1	0	0	0	0	0	0	0	0	0
n32	2.63778e-05	0.000190441	0.0015814	2.64519e-05	2.41966e-05	2.65938e-05	0.825434	2.41031e-05	2.39401e-05	0.171241	5.10037e-05	0.000174422	5.54158e-05	0.000881324	0.000170398	6.85461e-05
n75	1.45899e-05	0.00043221	0.995681	1.47651e-05	1.33947e-05	2.53262e-05	0.000686401	1.33291e-05	1.32374e-05	0.00109239	2.97587e-05	0.00010553	3.07557e-05	0.00163633	0.000173062	3.79017e-05
n7575	0.000732352	0.152771	0.249349	0.000731686	0.000671565	0.00553028	0.0298738	0.000669253	0.000664756	0.0937679	0.00200078	0.00465889	0.00153644	0.415099	0.0400398	0.00190335
Parachtes_riberai	0	0	0	0	0	0	0	0	0	0	0	0	0	0	1	0
n21	4.67723e-07	2.22013e-06	1.60532e-06	4.29542e-07	4.25742e-07	4.35023e-07	7.97789e-07	4.2818e-07	4.25722e-07	3.62796e-06	8.55905e-07	4.28e-07	9.51849e-07	5.73107e-06	0.99998	1.21897e-06
n2525	9.06456e-07	4.30236e-06	3.11375e-06	8.3429e-07	8.37097e-07	8.43024e-07	1.54605e-06	8.29785e-07	8.25002e-07	0.999953	1.67258e-06	8.29621e-07	1.84613e-06	1.25106e-05	1.36299e-05	2.36222e-06
n26	4.62134e-05	0.000219352	0.000158684	4.24899e-05	4.23865e-05	4.29809e-05	7.88234e-05	4.23054e-05	4.2062e-05	0.997846	8.49375e-05	4.22926e-05	9.40857e-05	0.000603685	0.000493136	0.000120436
n3232	3.71887e-05	0.00017772	0.000154993	3.41937e-05	3.38533e-05	3.46266e-05	0.0152072	3.40439e-05	3.3848e-05	0.983292	6.81023e-05	3.67877e-05	7.57135e-05	0.000465602	0.000217256	9.69168e-05
n38	1.05767e-05	5.52067e-05	0.00036051	9.88407e-06	9.64143e-06	9.99522e-06	0.86125	9.67908e-06	9.62163e-06	0.13795	1.95641e-05	2.12032e-05	2.16573e-05	0.000172323	6.29691e-05	2.75494e-05
Titanoecidae_sp	0	0	1	0	0	0	0	0	0	0	0	0	0	0	0	0
Goeldia_sp	0	0	1	0	0	0	0	0	0	0	0	0	0	0	0	0
n76	0.000686398	0.427235	0.154623	0.000649063	0.000626342	0.0150385	0.0102249	0.000627993	0.000624181	0.103397	0.00299547	0.00188976	0.00141143	0.1684	0.109783	0.0017872
n8686	6.66155e-05	0.0147991	0.00789453	6.30134e-05	6.07889e-05	0.000212556	0.00100261	6.09469e-05	6.05767e-05	0.00325271	0.000142418	0.000184835	0.000136997	0.970334	0.00155439	0.000173449
Parachtes_limbarae	0	0	0	0	0	0	0	0	0	0	0	0	0	0	1	0
n2121	4.60752e-07	2.18705e-06	1.58139e-06	4.23139e-07	4.19386e-07	4.2854e-07	7.859e-07	4.21799e-07	4.19378e-07	3.57388e-06	8.43137e-07	4.21621e-07	9.37663e-07	5.64174e-06	0.99998	1.2008e-06
Pholcus_manueli	0	0	0	0	0	0	0	0	0	1	0	0	0	0	0	0
Pholcus_crypticolens	0	0	0	0	0	0	0	0	0	1	0	0	0	0	0	0
Pholcus_sp	0	0	0	0	0	0	0	0	0	1	0	0	0	0	0	0
Pholcus phalangioides	0.00219396	0.010414	0.00753017	0.0020149	0.00199727	0.00204058	0.00374221	0.00200848	0.00199695	0.909959	0.00401509	0.00200763	0.0044649	0.0268979	0.0129993	0.00571785
Latrodectus_hesperus	0	0	0	0	0	0	0	0	0	1	0	0	0	0	0	0
n3333	4.47191e-06	2.12704e-05	1.63473e-05	4.10834e-06	4.07054e-06	4.16065e-06	0.000560615	4.09381e-06	4.0703e-06	0.999262	8.18503e-06	4.1928e-06	9.1018e-06	5.51304e-05	2.60995e-05	1.16545e-05
n3838	1.44137e-06	6.86219e-06	6.27195e-06	1.32441e-06	1.31202e-06	1.34125e-06	0.999367	1.3195e-06	1.31192e-06	0.000574576	2.63844e-06	1.36605e-06	2.93384e-06	1.78239e-05	8.41392e-06	3.75641e-06
n5252	2.35851e-05	0.000112524	0.00140745	2.16793e-05	2.14692e-05	2.19543e-05	0.795961	2.15908e-05	2.14666e-05	0.20178	4.31826e-05	2.29021e-05	4.80125e-05	0.000293692	0.000137737	6.14651e-05
n7676	0.000729208	0.255599	0.136064	0.000676603	0.00066432	0.0420243	0.00459601	0.000667421	0.000663513	0.171339	0.00622608	0.00113439	0.00148938	0.0686282	0.307598	0.00189983
n8181	6.50388e-05	0.930308	0.00525452	6.03472e-05	5.92514e-05	0.000536305	0.000410105	5.95278e-05	5.91793e-05	0.00374506	0.00017649	0.000101203	0.00013284	0.0549882	0.00387461	0.000169447
n87	1.44424e-05	0.0118085	0.000637489	1.34042e-05	1.31575e-05	2.49825e-05	9.28132e-05	1.32185e-05	1.31411e-05	0.000322225	2.80018e-05	2.27163e-05	2.95009e-05	0.986755	0.00017366	3.76314e-05
n102102	6.07596e-06	0.000454393	0.000246102	5.6339e-06	5.53498e-06	1.00762e-05	3.6485e-05	5.5612e-06	5.52868e-06	0.000127521	1.17213e-05	9.19983e-06	1.2407e-05	0.998893	0.000155228	1.58302e-05
Parachtes_ignavus	0	0	0	0	0	0	0	0	0	0	0	0	0	0	1	0
Parachtes_romandiolae	0	0	0	0	0	0	0	0	0	0	0	0	0	0	1	0
n34	4.60648e-05	0.000218676	0.000158575	4.2305e-05	4.19291e-05	4.28449e-05	0.000339775	4.21704e-05	4.19283e-05	0.997852	8.42954e-05	4.22001e-05	9.37456e-05	0.000564218	0.00026874	0.000120053
n3434	9.19334e-07	4.36457e-06	3.17329e-06	8.44311e-07	8.36797e-07	8.55085e-07	1.15115e-05	8.4161e-07	8.36779e-07	0.999952	1.68233e-06	8.43066e-07	1.87093e-06	1.12635e-05	5.36344e-06	2.39594e-06
n39	5.21672e-08	2.47704e-07	1.84438e-07	4.79113e-08	4.74838e-08	4.85226e-08	0.999995	4.77568e-08	4.74826e-08	2.69658e-06	9.54648e-08	4.79282e-08	1.06166e-07	6.39473e-07	3.04356e-07	1.35957e-07
n41	5.21682e-08	2.47709e-07	1.84441e-07	4.79123e-08	4.74847e-08	4.85236e-08	0.999995	4.77578e-08	4.74836e-08	2.69664e-06	9.54668e-08	4.79292e-08	1.06168e-07	6.39486e-07	3.04362e-07	1.35959e-07
n53	3.57782e-05	0.000169838	0.00014711	3.28578e-05	3.2566e-05	3.32772e-05	0.0146489	3.27534e-05	3.25654e-05	0.983923	6.54714e-05	3.27638e-05	7.28113e-05	0.000438176	0.000208727	9.32442e-05
n5757	4.17972e-05	0.000198606	0.00592371	3.83922e-05	3.80451e-05	3.88816e-05	0.804091	3.82634e-05	3.80437e-05	0.188486	7.64939e-05	3.8727e-05	8.50656e-05	0.000513568	0.000243891	0.00010893
Desis_jiaxiangi	0	0	0	0	0	0	0	0	0	0	0	0	0	0	1	0
n7777	0.000741086	0.199491	0.151731	0.000683167	0.000674767	0.113508	0.00251286	0.000678381	0.000674458	0.361134	0.0146376	0.000852162	0.00151017	0.0319115	0.117328	0.00193117
n82	6.08596e-05	0.925046	0.00182939	5.60903e-05	5.54122e-05	0.000209857	0.000200166	5.57104e-05	5.53884e-05	0.00151581	0.000129879	6.91179e-05	0.000124008	0.0689525	0.00148079	0.000158593
n83	2.91625e-06	0.999117	6.68383e-05	2.68516e-06	2.65501e-06	8.08674e-06	8.35337e-06	2.66956e-06	2.65416e-06	5.9223e-05	5.98566e-06	3.13945e-06	5.9402e-06	0.000647812	5.64916e-05	7.59963e-06
n8787	3.2299e-06	0.000341472	2.74184e-05	2.97014e-06	2.94024e-06	3.32495e-06	7.40325e-06	2.95676e-06	2.93974e-06	3.08926e-05	5.95415e-06	3.21952e-06	6.57611e-06	0.999529	2.13265e-05	8.41747e-06
n8989	7.21197e-05	0.0399628	0.000437995	6.62778e-05	6.56485e-05	7.08193e-05	0.000145101	6.60216e-05	6.56421e-05	0.00062974	0.000132482	6.90725e-05	0.000146804	0.957432	0.000449699	0.000188024
Xenoplectus_sp	0	0	0	0	0	0	0	0	0	0	0	0	0	1	0	0
n103	5.2177e-06	5.13191e-05	3.19625e-05	4.79512e-06	4.74953e-06	5.12902e-06	1.05296e-05	4.77651e-06	4.74906e-06	4.54878e-05	9.58555e-06	5.00168e-06	1.0621e-05	0.999093	0.000699334	1.35979e-05
Enoplognatha margarita	0.00219383	0.0104134	0.00753007	0.00201474	0.00199686	0.00204045	0.00397581	0.00200836	0.00199683	0.909964	0.00401452	0.00200755	0.00446459	0.0268625	0.0127985	0.00571751
Enoplognatha_caricis	0	0	0	0	0	0	0	0	0	1	0	0	0	0	0	0
Coleosoma_octomaculatum	0	0	0	0	0	0	0	0	0	1	0	0	0	0	0	0
n35	8.42442e-07	3.99882e-06	2.89175e-06	7.7367e-07	7.66806e-07	7.83545e-07	1.61919e-06	7.7122e-07	7.66793e-07	0.999965	1.5416e-06	7.70927e-07	1.71443e-06	1.03154e-05	4.91467e-06	2.19555e-06
Nephila_pilipes	0	0	0	0	0	0	1	0	0	0	0	0	0	0	0	0
n3939	4.03983e-08	1.91758e-07	1.38677e-07	3.71004e-08	3.67713e-08	3.75739e-08	0.999998	3.69829e-08	3.67706e-08	3.22678e-07	7.39253e-08	3.69681e-08	8.22133e-08	4.9466e-07	2.35677e-07	1.05285e-07
Cyrtarachne_nagasakiensis	0	0	0	0	0	0	1	0	0	0	0	0	0	0	0	0
n4141	4.0582e-08	1.9263e-07	1.39307e-07	3.72691e-08	3.69385e-08	3.77448e-08	0.999998	3.71511e-08	3.69378e-08	3.24145e-07	7.42614e-08	3.71362e-08	8.25871e-08	4.96909e-07	2.36749e-07	1.05764e-07
n5353	2.13147e-06	1.01176e-05	7.75245e-06	1.95747e-06	1.9401e-06	1.98246e-06	0.000265744	1.95127e-06	1.94007e-06	0.99965	3.9004e-06	1.95088e-06	4.33768e-06	2.61004e-05	1.24347e-05	5.55498e-06
n5454	2.13228e-06	1.01215e-05	7.75542e-06	1.95822e-06	1.94085e-06	1.98322e-06	0.000265845	1.95202e-06	1.94081e-06	0.99965	3.9019e-06	1.95163e-06	4.33935e-06	2.61104e-05	1.24395e-05	5.55711e-06
n58	0.000647162	0.00307194	0.27152	0.000594334	0.000589059	0.00060192	0.260684	0.00059245	0.000589049	0.44463	0.00118425	0.000592354	0.00131702	0.00792476	0.00377546	0.00168662
n59	2.12836e-06	1.01035e-05	3.09264e-05	1.95464e-06	1.93728e-06	1.97959e-06	0.999107	1.94843e-06	1.93724e-06	0.000785448	3.89475e-06	1.94956e-06	4.33139e-06	2.6068e-05	1.24167e-05	5.54689e-06
n78	4.04279e-05	0.00364631	0.00276847	3.7173e-05	3.6802e-05	0.00202625	9.09698e-05	3.70091e-05	3.67961e-05	0.987619	0.000308091	4.00617e-05	8.23089e-05	0.000897569	0.00222778	0.000105358
n7878	0.000783015	0.20015	0.22466	0.000720047	0.000712795	0.323134	0.00179733	0.000716798	0.000712673	0.137479	0.0393283	0.000780857	0.00159423	0.0190381	0.0463521	0.00204059
Heteropoda_venatoria	0	0	0	0	0	0	0	0	0	0	0	0	0	1	0	0
n8282	2.93739e-06	0.999074	2.79426e-05	2.69979e-06	2.67385e-06	4.42115e-06	6.07231e-06	2.68901e-06	2.67355e-06	3.42882e-05	5.5792e-06	2.83591e-06	5.97949e-06	0.000787736	2.95441e-05	7.65516e-06
n8383	3.58059e-07	0.999976	1.85529e-06	3.28906e-07	3.25918e-07	3.92262e-07	6.47981e-07	3.27786e-07	3.25904e-07	3.18076e-06	6.62372e-07	3.32839e-07	7.28734e-07	1.11308e-05	2.52399e-06	9.33158e-07
n84	3.66977e-07	0.999975	1.90133e-06	3.37097e-07	3.34036e-07	4.02016e-07	6.6411e-07	3.3595e-07	3.34021e-07	3.25987e-06	6.78867e-07	3.41128e-07	7.46884e-07	1.14062e-05	2.58673e-06	9.56399e-07
Oxytate_striatipes	0	0	0	0	0	0	0	0	0	0	0	0	0	1	0	0
n8888	2.08843e-06	1.89657e-05	7.62123e-06	1.91805e-06	1.90093e-06	1.95133e-06	3.61478e-06	1.91186e-06	1.90089e-06	1.63612e-05	3.82285e-06	1.91838e-06	4.25018e-06	0.999914	1.22525e-05	5.4428e-06
Psechrus_inflatus	0	1	0	0	0	0	0	0	0	0	0	0	0	0	0	0
n90	7.03146e-06	0.00126553	2.96613e-05	6.45877e-06	6.40028e-06	6.64847e-06	1.26345e-05	6.43698e-06	6.40001e-06	6.38515e-05	1.28818e-05	6.52362e-06	1.43105e-05	0.998495	4.18611e-05	1.85647e-05
n103103	4.87945e-05	0.000239287	0.000171535	4.48121e-05	4.44137e-05	4.54629e-05	8.36992e-05	4.46692e-05	4.44128e-05	0.00037993	8.93004e-05	4.4716e-05	9.93008e-05	0.978996	0.0194966	0.000127167
n114	2.4293e-06	1.23532e-05	8.77295e-06	2.23109e-06	2.2112e-06	2.26801e-06	4.19409e-06	2.22392e-06	2.21115e-06	1.89985e-05	4.44657e-06	2.23001e-06	4.94387e-06	0.999831	9.26599e-05	6.33118e-06
n3535	8.236e-07	3.90937e-06	2.82676e-06	7.56366e-07	7.49656e-07	7.6602e-07	1.40808e-06	7.53971e-07	7.49643e-07	0.999966	1.50712e-06	7.53653e-07	1.67608e-06	1.00846e-05	4.80475e-06	2.14645e-06
n3636	8.23914e-07	3.91086e-06	2.82784e-06	7.56654e-07	7.49941e-07	7.66312e-07	1.40861e-06	7.54258e-07	7.49928e-07	0.999966	1.50769e-06	7.5394e-07	1.67672e-06	1.00884e-05	4.80658e-06	2.14726e-06
Trichonephila_clavipes	0	0	0	0	0	0	1	0	0	0	0	0	0	0	0	0
n40	4.03219e-08	1.91395e-07	1.38393e-07	3.70302e-08	3.67017e-08	3.75029e-08	0.999998	3.6913e-08	3.67011e-08	3.12799e-07	7.37855e-08	3.68974e-08	8.20578e-08	4.93722e-07	2.35231e-07	1.05086e-07
n42	4.01411e-08	1.90537e-07	1.37772e-07	3.68642e-08	3.65371e-08	3.73347e-08	0.999998	3.67474e-08	3.65365e-08	3.11397e-07	7.34546e-08	3.67319e-08	8.16898e-08	4.91508e-07	2.34177e-07	1.04615e-07
n4242	4.05085e-08	1.92281e-07	1.39033e-07	3.72016e-08	3.68716e-08	3.76765e-08	0.999998	3.70839e-08	3.6871e-08	3.14247e-07	7.41271e-08	3.70682e-08	8.24376e-08	4.96007e-07	2.3632e-07	1.05572e-07
Bathyphantes_gracilis	0	0	0	0	0	0	0	0	0	1	0	0	0	0	0	0
n54	8.43516e-07	4.0039e-06	2.90281e-06	7.74655e-07	7.67784e-07	7.84543e-07	6.05893e-06	7.72203e-07	7.6777e-07	0.999961	1.54356e-06	7.71884e-07	1.71661e-06	1.03285e-05	4.92094e-06	2.19835e-06
Poeciloneta_variegata	0	0	0	0	0	0	0	0	0	1	0	0	0	0	0	0
n5555	8.60476e-07	4.08441e-06	2.96118e-06	7.90231e-07	7.83221e-07	8.00317e-07	6.18072e-06	7.87729e-07	7.83207e-07	0.99996	1.57459e-06	7.87404e-07	1.75113e-06	1.05361e-05	5.01988e-06	2.24255e-06
Howaia_mogera	0	0	1	0	0	0	0	0	0	0	0	0	0	0	0	0
n5858	3.52993e-05	0.000167556	0.00486805	3.24177e-05	3.21301e-05	3.28314e-05	0.0046358	3.2315e-05	3.21295e-05	0.989233	6.45946e-05	3.23041e-05	7.18364e-05	0.000432232	0.000205931	9.19961e-05
n5959	5.77535e-08	2.74141e-07	2.94748e-07	5.30389e-08	5.25683e-08	5.37159e-08	0.999994	5.28709e-08	5.25674e-08	3.59018e-06	1.05684e-07	5.28565e-08	1.17532e-07	7.07193e-07	3.36925e-07	1.50516e-07
n6161	5.74948e-08	2.72913e-07	2.9343e-07	5.28014e-08	5.23329e-08	5.34753e-08	0.999994	5.26341e-08	5.23319e-08	3.57414e-06	1.05211e-07	5.26198e-08	1.17006e-07	7.04026e-07	3.35417e-07	1.49842e-07
Hahnia_corticicola1	0	0	0	0	0	0	0	0	0	1	0	0	0	0	0	0
Hahnia_corticicola2	0	0	0	0	0	0	0	0	0	1	0	0	0	0	0	0
n79	0.000772118	0.256208	0.426209	0.000709432	0.000702826	0.117586	0.00148437	0.000706835	0.000702773	0.0536221	0.104452	0.000729867	0.00157158	0.0128799	0.0196507	0.00201225
n80	1.65189e-05	0.00142528	0.00157868	1.5177e-05	1.50364e-05	0.992024	3.13422e-05	1.51223e-05	1.50354e-05	0.00102913	0.000290064	1.55572e-05	3.36223e-05	0.00306903	0.000382868	4.30507e-05
Amaurobius_ferox	0	1	0	0	0	0	0	0	0	0	0	0	0	0	0	0
Amaurobius_fenestralis	0	1	0	0	0	0	0	0	0	0	0	0	0	0	0	0
Tamgrinia_laticeps	0	1	0	0	0	0	0	0	0	0	0	0	0	0	0	0
Tamgrinia_tibetana	0	1	0	0	0	0	0	0	0	0	0	0	0	0	0	0
n8484	3.07471e-07	0.999986	1.06237e-06	2.82371e-07	2.79866e-07	2.86644e-07	5.2487e-07	2.81477e-07	2.79861e-07	2.38949e-06	5.62726e-07	2.81416e-07	6.25725e-07	3.84102e-06	1.79865e-06	8.01323e-07
n85	3.11306e-07	0.999986	1.07562e-06	2.85893e-07	2.83356e-07	2.90219e-07	5.31416e-07	2.84987e-07	2.83351e-07	2.41929e-06	5.69744e-07	2.84926e-07	6.33529e-07	3.88892e-06	1.82108e-06	8.11318e-07
Ebrechtella_tricuspidata	0	0	0	0	0	0	0	0	0	0	0	0	0	1	0	0
n89	1.9724e-06	9.60647e-06	6.78188e-06	1.81138e-06	1.79531e-06	1.83474e-06	3.36571e-06	1.80565e-06	1.79528e-06	1.53035e-05	3.60935e-06	1.80508e-06	4.01396e-06	0.999928	1.15085e-05	5.14041e-06
n9090	2.26298e-06	4.49725e-05	7.92057e-06	2.07828e-06	2.05981e-06	2.10779e-06	3.87775e-06	2.07166e-06	2.05977e-06	1.78117e-05	4.14147e-06	2.07327e-06	4.60535e-06	0.999883	1.32252e-05	5.90438e-06
n9292	3.10824e-06	0.000168357	1.08769e-05	2.85455e-06	2.82918e-06	2.89503e-06	5.3259e-06	2.84546e-06	2.82912e-06	0.000107312	5.68836e-06	2.84763e-06	6.32551e-06	0.999647	1.81647e-05	1.09038e-05
n104	6.71945e-05	0.000319255	0.000230786	6.17092e-05	6.11617e-05	6.24999e-05	0.000114632	6.15137e-05	6.11606e-05	0.00052126	0.000122961	6.14904e-05	0.000136745	0.331528	0.666415	0.000175121
n105105	4.69639e-06	2.25059e-05	1.6232e-05	4.31302e-06	4.27474e-06	4.37027e-06	8.02368e-06	4.29934e-06	4.27466e-06	3.64684e-05	8.59427e-06	4.29935e-06	9.55748e-06	0.999294	0.000562142	1.22396e-05
n114114	6.07705e-06	2.89085e-05	2.08908e-05	5.58096e-06	5.53145e-06	5.65284e-06	1.03694e-05	5.56328e-06	5.53135e-06	4.71492e-05	1.11206e-05	5.56147e-06	1.23672e-05	0.998932	0.000881439	1.58379e-05
n119	2.04853e-06	9.74654e-06	7.04303e-06	1.8813e-06	1.86461e-06	1.90555e-06	3.49555e-06	1.87534e-06	1.86457e-06	1.58939e-05	3.74866e-06	1.87474e-06	4.16889e-06	0.999923	1.41313e-05	5.33882e-06
Paidiscura_subpallens	0	0	0	0	0	0	0	0	0	1	0	0	0	0	0	0
n36	8.07315e-07	3.83207e-06	2.77086e-06	7.4141e-07	7.34833e-07	7.50873e-07	1.37708e-06	7.39062e-07	7.3482e-07	0.999967	1.47732e-06	7.3875e-07	1.64294e-06	9.88517e-06	4.70975e-06	2.104e-06
Chrysso_nordica	0	0	0	0	0	0	0	0	0	1	0	0	0	0	0	0
n37	8.23227e-07	3.9076e-06	2.82548e-06	7.56023e-07	7.49317e-07	7.65673e-07	1.40423e-06	7.5363e-07	7.49304e-07	0.999966	1.50643e-06	7.53311e-07	1.67532e-06	1.008e-05	4.80258e-06	2.14548e-06
Trichonephila_clavata	0	0	0	0	0	0	1	0	0	0	0	0	0	0	0	0
n4040	4.01398e-08	1.90531e-07	1.37768e-07	3.6863e-08	3.6536e-08	3.73335e-08	0.999998	3.67463e-08	3.65353e-08	3.11349e-07	7.34523e-08	3.67308e-08	8.16872e-08	4.91492e-07	2.34169e-07	1.04611e-07
Cyclosa_japonica	0	0	0	0	0	0	1	0	0	0	0	0	0	0	0	0
Cyclosa_argenteoalba	0	0	0	0	0	0	1	0	0	0	0	0	0	0	0	0
n43	4.05065e-08	1.92271e-07	1.39026e-07	3.71997e-08	3.68697e-08	3.76745e-08	0.999998	3.70819e-08	3.68691e-08	3.14193e-07	7.41232e-08	3.70663e-08	8.24334e-08	4.95982e-07	2.36308e-07	1.05567e-07
n4646	4.05073e-08	1.92275e-07	1.39029e-07	3.72005e-08	3.68705e-08	3.76753e-08	0.999998	3.70827e-08	3.68698e-08	3.142e-07	7.41248e-08	3.7067e-08	8.24351e-08	4.95992e-07	2.36313e-07	1.05569e-07
Linyphia_triangularis	0	0	0	0	0	0	0	0	0	1	0	0	0	0	0	0
Microlinyphia_pusilla	0	0	0	0	0	0	0	0	0	1	0	0	0	0	0	0
Agyneta_palgongsanensis	0	0	0	0	0	0	0	0	0	1	0	0	0	0	0	0
n56	8.24462e-07	3.91346e-06	2.82985e-06	7.57157e-07	7.5044e-07	7.66821e-07	1.49099e-06	7.5476e-07	7.50427e-07	0.999966	1.50869e-06	7.54441e-07	1.67784e-06	1.00951e-05	4.80978e-06	2.14869e-06
Trogloneta_yuensis	0	0	0	0	0	0	0	0	0	1	0	0	0	0	0	0
Trogloneta_yunnanense	0	0	0	0	0	0	0	0	0	1	0	0	0	0	0	0
n60	4.02497e-08	1.91053e-07	1.38536e-07	3.6964e-08	3.66361e-08	3.74358e-08	0.999998	3.68469e-08	3.66354e-08	3.24927e-07	7.36535e-08	3.68314e-08	8.1911e-08	4.92839e-07	2.34811e-07	1.04898e-07
n6060	4.04319e-08	1.91917e-07	1.39163e-07	3.71312e-08	3.68019e-08	3.76052e-08	0.999998	3.70137e-08	3.68012e-08	3.26397e-07	7.39868e-08	3.69981e-08	8.22817e-08	4.95069e-07	2.35873e-07	1.05373e-07
Pachygnatha_tenera	0	0	0	0	0	0	1	0	0	0	0	0	0	0	0	0
n62	4.06161e-08	1.92792e-07	1.39795e-07	3.73004e-08	3.69695e-08	3.77765e-08	0.999998	3.71823e-08	3.69688e-08	3.27827e-07	7.43238e-08	3.71666e-08	8.26565e-08	4.97324e-07	2.36948e-07	1.05853e-07
Cicurina_baronia	0	0	1	0	0	0	0	0	0	0	0	0	0	0	0	0
n7979	0.000748795	0.460994	0.138453	0.000687778	0.000681576	0.0381893	0.00133091	0.000685487	0.000681551	0.0210894	0.312795	0.000692683	0.00152393	0.0102676	0.00922747	0.00195148
n8080	1.45817e-05	0.000501308	0.000538321	1.33934e-05	1.32727e-05	0.991229	2.58875e-05	1.33489e-05	1.32722e-05	0.000402157	0.000110042	1.34848e-05	2.96763e-05	0.00686761	0.00017698	3.80022e-05
n81	9.11362e-08	3.42403e-06	3.69317e-06	8.37108e-08	8.29551e-08	0.99998	1.62482e-07	8.3431e-08	8.2952e-08	2.70805e-06	7.43872e-07	8.4376e-08	1.8548e-07	7.48307e-06	1.16799e-06	2.37516e-07
Iwogumoa_plancyi	0	1	0	0	0	0	0	0	0	0	0	0	0	0	0	0
Coelotes_modestus	0	1	0	0	0	0	0	0	0	0	0	0	0	0	0	0
Allagelena_difficilis	0	1	0	0	0	0	0	0	0	0	0	0	0	0	0	0
n8585	3.1035e-07	0.999986	1.06526e-06	2.85014e-07	2.82486e-07	2.8866e-07	5.29364e-07	2.84112e-07	2.82481e-07	2.40731e-06	5.67914e-07	2.83993e-07	6.31583e-07	3.80094e-06	1.81059e-06	8.08826e-07
Heriaeus_mellotteei	0	0	0	0	0	0	0	0	0	0	0	0	0	1	0	0
Thomisus_onustus	0	0	0	0	0	0	0	0	0	0	0	0	0	1	0	0
Peucetia_latikae	0	0	0	0	0	0	0	0	0	0	0	0	0	1	0	0
n91	2.04046e-06	1.06364e-05	7.00753e-06	1.87389e-06	1.85727e-06	1.89789e-06	3.48089e-06	1.86796e-06	1.85723e-06	1.58343e-05	3.73388e-06	1.86724e-06	4.15248e-06	0.999925	1.19044e-05	5.31799e-06
n93	2.01672e-06	1.37151e-05	6.92741e-06	1.85209e-06	1.83565e-06	1.87583e-06	3.44055e-06	1.84622e-06	1.83562e-06	1.78867e-05	3.69043e-06	1.84553e-06	4.10416e-06	0.99992	1.17661e-05	5.33152e-06
n9393	1.72924e-05	0.00105868	5.93876e-05	1.58807e-05	1.57399e-05	1.60842e-05	2.94997e-05	1.58305e-05	1.57396e-05	0.00275925	3.16437e-05	1.58244e-05	3.51912e-05	0.995679	0.000100887	0.000133853
n104104	1.19868e-05	5.69015e-05	4.11431e-05	1.10082e-05	1.09106e-05	1.11488e-05	2.0446e-05	1.09734e-05	1.09104e-05	9.29776e-05	2.19348e-05	1.09688e-05	2.43939e-05	0.0045916	0.995041	3.12397e-05
n105	6.61812e-05	0.000314239	0.000227198	6.07785e-05	6.02394e-05	6.15553e-05	0.00011289	6.05861e-05	6.02383e-05	0.000513361	0.000121106	6.05613e-05	0.000134683	0.331704	0.66627	0.00017248
Trachelas_alticolus	0	0	0	0	0	0	0	0	0	0	0	0	0	1	0	0
n106	2.285e-06	1.08525e-05	7.84592e-06	2.09847e-06	2.07985e-06	2.12532e-06	3.89789e-06	2.09182e-06	2.07982e-06	1.77251e-05	4.18137e-06	2.091e-06	4.65014e-06	0.999901	2.91179e-05	5.95513e-06
n115	2.2061e-06	1.04734e-05	7.57268e-06	2.026e-06	2.00803e-06	2.05188e-06	3.76302e-06	2.01959e-06	2.00799e-06	1.71122e-05	4.03697e-06	2.01875e-06	4.48956e-06	0.999896	3.63519e-05	5.74948e-06
n116	6.89128e-05	0.000327128	0.000236533	6.32871e-05	6.27257e-05	6.40951e-05	0.000117545	6.30867e-05	6.27246e-05	0.000534534	0.000126104	6.30603e-05	0.000140242	0.969238	0.0286521	0.000179599
Asemonea_sichuanensis	0	0	0	0	0	0	0	0	0	0	0	0	0	1	0	0
n119119	2.03391e-06	9.65498e-06	6.98113e-06	1.86788e-06	1.85131e-06	1.89172e-06	3.46926e-06	1.86196e-06	1.85127e-06	1.57764e-05	3.72189e-06	1.86118e-06	4.13916e-06	0.999926	1.19262e-05	5.30074e-06
Theridion_pinastri	0	0	0	0	0	0	0	0	0	1	0	0	0	0	0	0
Theridion_varians	0	0	0	0	0	0	0	0	0	1	0	0	0	0	0	0
Parasteatoda_cingulata	0	0	0	0	0	0	0	0	0	1	0	0	0	0	0	0
n3737	8.07307e-07	3.83203e-06	2.77084e-06	7.41403e-07	7.34826e-07	7.50866e-07	1.37702e-06	7.39056e-07	7.34813e-07	0.999967	1.4773e-06	7.38744e-07	1.64293e-06	9.88508e-06	4.7097e-06	2.10399e-06
Nephila_vitiana	0	0	0	0	0	0	1	0	0	0	0	0	0	0	0	0
Trichonephila_antipodiana	0	0	0	0	0	0	1	0	0	0	0	0	0	0	0	0
n4343	4.01406e-08	1.90535e-07	1.3777e-07	3.68638e-08	3.65367e-08	3.73343e-08	0.999998	3.6747e-08	3.65361e-08	3.11355e-07	7.34538e-08	3.67315e-08	8.16889e-08	4.91502e-07	2.34174e-07	1.04614e-07
n4444	4.05056e-08	1.92267e-07	1.39023e-07	3.71989e-08	3.6869e-08	3.76737e-08	0.999998	3.70812e-08	3.68683e-08	3.14186e-07	7.41217e-08	3.70655e-08	8.24317e-08	4.95971e-07	2.36303e-07	1.05565e-07
n47	4.03239e-08	1.91405e-07	1.384e-07	3.70321e-08	3.67036e-08	3.75048e-08	0.999998	3.69149e-08	3.6703e-08	3.12777e-07	7.37893e-08	3.68993e-08	8.2062e-08	4.93747e-07	2.35243e-07	1.05091e-07
n49	4.05073e-08	1.92275e-07	1.39029e-07	3.72005e-08	3.68705e-08	3.76753e-08	0.999998	3.70827e-08	3.68698e-08	3.14199e-07	7.41247e-08	3.7067e-08	8.24351e-08	4.95992e-07	2.36313e-07	1.05569e-07
Erigone_prominens	0	0	0	0	0	0	0	0	0	1	0	0	0	0	0	0
n5656	8.23242e-07	3.90767e-06	2.82553e-06	7.56036e-07	7.4933e-07	7.65686e-07	1.40571e-06	7.53643e-07	7.49317e-07	0.999966	1.50646e-06	7.53324e-07	1.67535e-06	1.00802e-05	4.80266e-06	2.14551e-06
Meta_bourneti	0	0	0	0	0	0	1	0	0	0	0	0	0	0	0	0
Metellina_segmentata	0	0	0	0	0	0	1	0	0	0	0	0	0	0	0	0
Tylorida_striata	0	0	0	0	0	0	1	0	0	0	0	0	0	0	0	0
n61	4.01404e-08	1.90534e-07	1.37771e-07	3.68636e-08	3.65366e-08	3.73341e-08	0.999998	3.67469e-08	3.65359e-08	3.11406e-07	7.34534e-08	3.67313e-08	8.16885e-08	4.915e-07	2.34173e-07	1.04613e-07
n6262	4.05071e-08	1.92274e-07	1.3903e-07	3.72003e-08	3.68703e-08	3.76751e-08	0.999998	3.70825e-08	3.68696e-08	3.1425e-07	7.41244e-08	3.70668e-08	8.24346e-08	4.95989e-07	2.36312e-07	1.05569e-07
n6565	4.03237e-08	1.91404e-07	1.38401e-07	3.70319e-08	3.67034e-08	3.75046e-08	0.999998	3.69147e-08	3.67028e-08	3.12828e-07	7.37889e-08	3.68991e-08	8.20616e-08	4.93745e-07	2.35242e-07	1.05091e-07
Ariadna_bicolor	0	0	0	0	0	0	0	0	0	0	1	0	0	0	0	0
Cybaeozyga_sp	0	1	0	0	0	0	0	0	0	0	0	0	0	0	0	0
Argyroneta_aquatica	0	0	0	0	0	1	0	0	0	0	0	0	0	0	0	0
Pisaura_mirabilis	0	0	0	0	0	0	0	0	0	0	0	0	0	1	0	0
Dictyna_arundinacea	0	0	0	0	0	1	0	0	0	0	0	0	0	0	0	0
Dictyna_namulinensis	0	0	0	0	0	1	0	0	0	0	0	0	0	0	0	0
Agelena_labyrinthica	0	1	0	0	0	0	0	0	0	0	0	0	0	0	0	0
n86	3.06558e-07	0.999987	1.05217e-06	2.81532e-07	2.79035e-07	2.85126e-07	5.22893e-07	2.80641e-07	2.7903e-07	2.37785e-06	5.60975e-07	2.80523e-07	6.23867e-07	3.75367e-06	1.78841e-06	7.98945e-07
Oxyopes_hupingensis	0	0	0	0	0	0	0	0	0	0	0	0	0	1	0	0
n9191	2.02978e-06	9.66111e-06	6.96672e-06	1.86408e-06	1.84754e-06	1.88787e-06	3.46218e-06	1.85818e-06	1.84751e-06	1.57444e-05	3.71432e-06	1.85739e-06	4.13074e-06	0.999926	1.18414e-05	5.28997e-06
Phoneutria_boliviensis	0	0	0	0	0	0	0	0	0	0	0	0	0	1	0	0
Phoneutria_sp	0	0	0	0	0	0	0	0	0	0	0	0	0	1	0	0
n94	2.72813e-06	4.00569e-05	9.36449e-06	2.50542e-06	2.48319e-06	2.53742e-06	4.65345e-06	2.49749e-06	2.48315e-06	9.40259e-05	4.99224e-06	2.49645e-06	5.55193e-06	0.999798	1.59156e-05	9.57438e-06
n95	0.000219431	0.0319541	0.000753143	0.000201518	0.00019973	0.00020409	0.000374282	0.00020088	0.000199726	0.0929561	0.000401539	0.000200795	0.000446557	0.866749	0.00128013	0.00365854
Clubiona_sp	0	0	0	0	0	0	0	0	0	0	0	0	0	0	1	0
Clubiona_japonicola	0	0	0	0	0	0	0	0	0	0	0	0	0	0	1	0
Chilongius_palmas	0	0	0	0	0	0	0	0	0	0	0	0	0	1	0	0
Anyphaena_sp	0	0	0	0	0	0	0	0	0	0	0	0	0	0	1	0
n106106	2.1053e-06	9.99335e-06	7.22588e-06	1.93343e-06	1.91628e-06	1.95811e-06	3.59099e-06	1.92731e-06	1.91625e-06	1.633e-05	3.85251e-06	1.9265e-06	4.28442e-06	0.999923	1.27342e-05	5.48677e-06
n110	4.18043e-06	1.98435e-05	1.43482e-05	3.83916e-06	3.8051e-06	3.88816e-06	7.13052e-06	3.827e-06	3.80504e-06	3.2426e-05	7.64981e-06	3.82539e-06	8.50745e-06	0.999847	2.52601e-05	1.08949e-05
Syspira_longipes	0	0	0	0	0	0	0	0	0	0	0	0	0	1	0	0
n115115	1.9767e-06	9.38282e-06	6.78445e-06	1.81533e-06	1.79923e-06	1.8385e-06	3.37164e-06	1.80959e-06	1.7992e-06	1.53325e-05	3.61719e-06	1.80882e-06	4.02272e-06	0.999927	1.2165e-05	5.15163e-06
n116116	5.87368e-06	2.78811e-05	2.01599e-05	5.39419e-06	5.34634e-06	5.46304e-06	1.00187e-05	5.37711e-06	5.34624e-06	4.556e-05	1.07483e-05	5.37484e-06	1.19533e-05	0.999002	0.000818396	1.53079e-05
n117117	3.32966e-05	0.000158049	0.000114281	3.05785e-05	3.03072e-05	3.09688e-05	5.67937e-05	3.04817e-05	3.03067e-05	0.000258269	6.09299e-05	3.04688e-05	6.77609e-05	0.0138115	0.985169	8.67769e-05
Myrmarachne_gisti	0	0	0	0	0	0	0	0	0	0	0	0	0	1	0	0
n120	2.09659e-06	9.95184e-06	7.1959e-06	1.92543e-06	1.90835e-06	1.95001e-06	3.57612e-06	1.91934e-06	1.90832e-06	1.62624e-05	3.83657e-06	1.91852e-06	4.26669e-06	0.999924	1.22329e-05	5.46407e-06
Parasteatoda_tepidariorum	0	0	0	0	0	0	0	0	0	1	0	0	0	0	0	0
Parasteatoda_lunata	0	0	0	0	0	0	0	0	0	1	0	0	0	0	0	0
Nuctenea_umbratica	0	0	0	0	0	0	1	0	0	0	0	0	0	0	0	0
Cyrtophora_moluccensis	0	0	0	0	0	0	1	0	0	0	0	0	0	0	0	0
n45	4.01406e-08	1.90535e-07	1.3777e-07	3.68638e-08	3.65367e-08	3.73343e-08	0.999998	3.6747e-08	3.65361e-08	3.11355e-07	7.34538e-08	3.67315e-08	8.16889e-08	4.91502e-07	2.34174e-07	1.04614e-07
n4545	4.03223e-08	1.91397e-07	1.38394e-07	3.70306e-08	3.67021e-08	3.75032e-08	0.999998	3.69133e-08	3.67015e-08	3.12764e-07	7.37862e-08	3.68978e-08	8.20586e-08	4.93727e-07	2.35234e-07	1.05087e-07
Neoscona_nautica	0	0	0	0	0	0	1	0	0	0	0	0	0	0	0	0
n4747	4.0504e-08	1.92259e-07	1.39017e-07	3.71974e-08	3.68674e-08	3.76722e-08	0.999998	3.70797e-08	3.68668e-08	3.14174e-07	7.41187e-08	3.7064e-08	8.24283e-08	4.95951e-07	2.36294e-07	1.0556e-07
n4949	4.03231e-08	1.91401e-07	1.38397e-07	3.70313e-08	3.67029e-08	3.7504e-08	0.999998	3.69141e-08	3.67022e-08	3.12771e-07	7.37878e-08	3.68985e-08	8.20603e-08	4.93737e-07	2.35239e-07	1.05089e-07
n51	4.05048e-08	1.92263e-07	1.3902e-07	3.71982e-08	3.68682e-08	3.7673e-08	0.999998	3.70804e-08	3.68676e-08	3.1418e-07	7.41202e-08	3.70647e-08	8.243e-08	4.95961e-07	2.36298e-07	1.05563e-07
Gnathonarium_dentatum	0	0	0	0	0	0	0	0	0	1	0	0	0	0	0	0
n57	8.07308e-07	3.83203e-06	2.77084e-06	7.41403e-07	7.34826e-07	7.50867e-07	1.37704e-06	7.39056e-07	7.34814e-07	0.999967	1.4773e-06	7.38744e-07	1.64293e-06	9.88509e-06	4.7097e-06	2.10399e-06
Leucauge_wulingensis	0	0	0	0	0	0	1	0	0	0	0	0	0	0	0	0
Leucauge_celebesiana	0	0	0	0	0	0	1	0	0	0	0	0	0	0	0	0
n63	4.01406e-08	1.90535e-07	1.37771e-07	3.68638e-08	3.65367e-08	3.73343e-08	0.999998	3.6747e-08	3.65361e-08	3.11356e-07	7.34538e-08	3.67315e-08	8.16889e-08	4.91502e-07	2.34174e-07	1.04614e-07
n6363	4.05056e-08	1.92267e-07	1.39023e-07	3.71989e-08	3.6869e-08	3.76737e-08	0.999998	3.70812e-08	3.68683e-08	3.14187e-07	7.41217e-08	3.70655e-08	8.24317e-08	4.95971e-07	2.36303e-07	1.05565e-07
Tetragnatha_montana	0	0	0	0	0	0	1	0	0	0	0	0	0	0	0	0
n6666	4.03231e-08	1.91401e-07	1.38397e-07	3.70314e-08	3.67029e-08	3.7504e-08	0.999998	3.69141e-08	3.67022e-08	3.12771e-07	7.37878e-08	3.68985e-08	8.20603e-08	4.93737e-07	2.35239e-07	1.05089e-07
Agelena_silvatica	0	1	0	0	0	0	0	0	0	0	0	0	0	0	0	0
Agelena_chayu	0	1	0	0	0	0	0	0	0	0	0	0	0	0	0	0
Oxyopes_sertatus	0	0	0	0	0	0	0	0	0	0	0	0	0	1	0	0
n92	1.97006e-06	9.35198e-06	6.76165e-06	1.80924e-06	1.79319e-06	1.83233e-06	3.36032e-06	1.80351e-06	1.79316e-06	1.5281e-05	3.60505e-06	1.80275e-06	4.00922e-06	0.999928	1.1493e-05	5.13434e-06
Pisaura_bicornis	0	0	0	0	0	0	0	0	0	0	0	0	0	1	0	0
n9494	1.99695e-06	1.02099e-05	6.85394e-06	1.83393e-06	1.81766e-06	1.85733e-06	3.40617e-06	1.82812e-06	1.81763e-06	1.74546e-05	3.65424e-06	1.82735e-06	4.06392e-06	0.999924	1.16499e-05	5.27085e-06
Pirata_subpiraticus	0	0	0	0	0	0	0	0	0	1	0	0	0	0	0	0
n9595	0.000228683	0.09627	0.000784888	0.000210014	0.000208151	0.000212695	0.000390062	0.000209349	0.000208148	0.0326014	0.000418469	0.000209261	0.000465385	0.856131	0.0013341	0.0101182
n107	1.9723e-06	9.36189e-06	6.76933e-06	1.81129e-06	1.79523e-06	1.83441e-06	3.36413e-06	1.80556e-06	1.79519e-06	1.52984e-05	3.60914e-06	1.8048e-06	4.01377e-06	0.999928	1.15183e-05	5.14017e-06
n107107	2.15911e-06	1.02486e-05	7.41049e-06	1.98285e-06	1.96526e-06	2.00816e-06	3.68276e-06	1.97657e-06	1.96523e-06	1.67474e-05	3.95098e-06	1.97574e-06	4.39393e-06	0.999921	1.26092e-05	5.62702e-06
n110110	6.87844e-05	0.000326498	0.000236082	6.31692e-05	6.26088e-05	6.39755e-05	0.000117325	6.29692e-05	6.26077e-05	0.000533534	0.000125869	6.29426e-05	0.000139981	0.997493	0.000401689	0.000179264
n111	2.09808e-06	9.95895e-06	7.20104e-06	1.92681e-06	1.90971e-06	1.9514e-06	3.57868e-06	1.92071e-06	1.90968e-06	1.6274e-05	3.83931e-06	1.9199e-06	4.26974e-06	0.999924	1.22641e-05	5.46798e-06
Selenops_bursarius	0	0	0	0	0	0	0	0	0	0	0	0	0	1	0	0
Miturga_albopunctata	0	0	0	0	0	0	0	0	0	0	0	0	0	1	0	0
Philodromus_cespitum	0	0	0	0	0	0	0	0	0	0	0	0	0	1	0	0
n117	2.1319e-06	1.01194e-05	7.31709e-06	1.95786e-06	1.94049e-06	1.98285e-06	3.63635e-06	1.95166e-06	1.94046e-06	1.65363e-05	3.90118e-06	1.95084e-06	4.33855e-06	0.999901	3.35838e-05	5.5561e-06
n118	1.37394e-06	6.52165e-06	4.71563e-06	1.26178e-06	1.25058e-06	1.27788e-06	2.34351e-06	1.25778e-06	1.25056e-06	1.06571e-05	2.51419e-06	1.25725e-06	2.79606e-06	0.000196977	0.999761	3.58073e-06
n118118	1.37394e-06	6.52165e-06	4.71563e-06	1.26178e-06	1.25058e-06	1.27788e-06	2.34351e-06	1.25778e-06	1.25056e-06	1.06571e-05	2.51419e-06	1.25725e-06	2.79606e-06	0.000196977	0.999761	3.58073e-06
n120120	2.03504e-06	9.6597e-06	6.98466e-06	1.86891e-06	1.85233e-06	1.89277e-06	3.47115e-06	1.86299e-06	1.8523e-06	1.5785e-05	3.72395e-06	1.86221e-06	4.14145e-06	0.999926	1.18722e-05	5.30368e-06
n122122	2.10038e-06	9.96982e-06	7.2089e-06	1.92891e-06	1.9118e-06	1.95353e-06	3.58259e-06	1.92281e-06	1.91177e-06	1.62918e-05	3.8435e-06	1.92199e-06	4.27441e-06	0.999923	1.22533e-05	5.47395e-06
Argiope_ocula	0	0	0	0	0	0	1	0	0	0	0	0	0	0	0	0
Araniella_displicata	0	0	0	0	0	0	1	0	0	0	0	0	0	0	0	0
Argiope_bruennichi	0	0	0	0	0	0	1	0	0	0	0	0	0	0	0	0
n46	4.01398e-08	1.90531e-07	1.37768e-07	3.6863e-08	3.6536e-08	3.73335e-08	0.999998	3.67463e-08	3.65353e-08	3.11349e-07	7.34523e-08	3.67308e-08	8.16872e-08	4.91492e-07	2.34169e-07	1.04611e-07
n48	4.01406e-08	1.90535e-07	1.3777e-07	3.68637e-08	3.65367e-08	3.73343e-08	0.999998	3.6747e-08	3.65361e-08	3.11355e-07	7.34538e-08	3.67315e-08	8.16889e-08	4.91502e-07	2.34174e-07	1.04614e-07
n4848	4.01406e-08	1.90535e-07	1.3777e-07	3.68637e-08	3.65367e-08	3.73343e-08	0.999998	3.6747e-08	3.65361e-08	3.11355e-07	7.34538e-08	3.67315e-08	8.16889e-08	4.91502e-07	2.34174e-07	1.04614e-07
Aculepeira_serpentina	0	0	0	0	0	0	1	0	0	0	0	0	0	0	0	0
n50	4.03215e-08	1.91393e-07	1.38391e-07	3.70298e-08	3.67013e-08	3.75025e-08	0.999998	3.69126e-08	3.67007e-08	3.12758e-07	7.37847e-08	3.6897e-08	8.20569e-08	4.93717e-07	2.35229e-07	1.05085e-07
n5151	4.01406e-08	1.90535e-07	1.3777e-07	3.68637e-08	3.65367e-08	3.73343e-08	0.999998	3.6747e-08	3.65361e-08	3.11355e-07	7.34538e-08	3.67315e-08	8.16889e-08	4.91502e-07	2.34174e-07	1.04614e-07
n52	4.01406e-08	1.90535e-07	1.3777e-07	3.68637e-08	3.65367e-08	3.73343e-08	0.999998	3.6747e-08	3.65361e-08	3.11355e-07	7.34538e-08	3.67315e-08	8.16889e-08	4.91502e-07	2.34174e-07	1.04614e-07
Ummeliata_feminea	0	0	0	0	0	0	0	0	0	1	0	0	0	0	0	0
Hylyphantes_graminicola	0	0	0	0	0	0	0	0	0	1	0	0	0	0	0	0
Tetragnatha_puella	0	0	0	0	0	0	1	0	0	0	0	0	0	0	0	0
Tetragnatha_vermiformis	0	0	0	0	0	0	1	0	0	0	0	0	0	0	0	0
n64	4.01406e-08	1.90535e-07	1.3777e-07	3.68638e-08	3.65367e-08	3.73343e-08	0.999998	3.6747e-08	3.65361e-08	3.11355e-07	7.34538e-08	3.67315e-08	8.16889e-08	4.91502e-07	2.34174e-07	1.04614e-07
n6464	4.03223e-08	1.91397e-07	1.38394e-07	3.70306e-08	3.67021e-08	3.75032e-08	0.999998	3.69133e-08	3.67015e-08	3.12764e-07	7.37862e-08	3.68978e-08	8.20586e-08	4.93727e-07	2.35234e-07	1.05087e-07
Tetragnatha_praedonia	0	0	0	0	0	0	1	0	0	0	0	0	0	0	0	0
n67	4.05056e-08	1.92267e-07	1.39023e-07	3.71989e-08	3.6869e-08	3.76737e-08	0.999998	3.70812e-08	3.68683e-08	3.14186e-07	7.41217e-08	3.70655e-08	8.24317e-08	4.95971e-07	2.36303e-07	1.05565e-07
Oxyopes_licenti	0	0	0	0	0	0	0	0	0	0	0	0	0	1	0	0
Hamataliwa_sp	0	0	0	0	0	0	0	0	0	0	0	0	0	1	0	0
Hygropoda_sp	0	0	0	0	0	0	0	0	0	0	0	0	0	1	0	0
Dolomedes_angustivirgatus	0	0	0	0	0	0	0	0	0	0	0	0	0	1	0	0
Halocosa_hatanensis	0	1	0	0	0	0	0	0	0	0	0	0	0	0	0	0
n96	8.85382e-05	0.0137927	0.000303881	8.13104e-05	8.05891e-05	8.23482e-05	0.000151019	8.10529e-05	8.05877e-05	0.0050177	0.000162017	8.10187e-05	0.000180181	0.952828	0.000516518	0.0264724
Drassodella_salisburyi	0	0	0	0	0	0	0	0	0	0	0	0	0	1	0	0
Drassinella_sp	0	0	0	0	0	0	0	0	0	0	0	0	0	1	0	0
n108	2.03329e-06	9.65139e-06	6.97865e-06	1.8673e-06	1.85074e-06	1.89114e-06	3.46816e-06	1.86139e-06	1.85071e-06	1.57715e-05	3.72074e-06	1.86061e-06	4.13789e-06	0.999926	1.18623e-05	5.29912e-06
n109	4.04524e-06	1.92015e-05	1.38841e-05	3.71501e-06	3.68206e-06	3.76243e-06	6.89992e-06	3.70325e-06	3.68199e-06	3.13774e-05	7.40244e-06	3.70169e-06	8.23235e-06	0.999853	2.36e-05	1.05426e-05
Centrothele_nardi	0	0	0	0	0	0	0	0	0	0	0	0	0	1	0	0
Micaria_dives	0.00221417	0.01051	0.00759946	0.00203341	0.00201538	0.00205937	0.00377668	0.00202698	0.00201534	0.0171744	0.00405173	0.00202612	0.00450598	0.919303	0.0129175	0.00577051
Drassodes_pectinifer	0	0	0	0	0	0	0	0	0	0	0	0	0	1	0	0
n111111	2.09637e-06	9.95083e-06	7.19517e-06	1.92524e-06	1.90816e-06	1.94981e-06	3.57576e-06	1.91914e-06	1.90813e-06	1.62608e-05	3.83618e-06	1.91833e-06	4.26627e-06	0.999924	1.22306e-05	5.46352e-06
Philodromus_sp	0	0	0	0	0	0	0	0	0	0	0	0	0	1	0	0
Philodromus_histrio	0	0	0	0	0	0	0	0	0	0	0	0	0	1	0	0
Cheiracanthium_insigne	0	0	0	0	0	0	0	0	0	0	0	0	0	0	1	0
Cheiracanthium_triviale	0	0	0	0	0	0	0	0	0	0	0	0	0	0	1	0
Cheiracanthium_erraticum	0	0	0	0	0	0	0	0	0	0	0	0	0	0	1	0
Cheiracanthium_brevispinum	0	0	0	0	0	0	0	0	0	0	0	0	0	0	1	0
Cheliceroides_longipalpis	0	0	0	0	0	0	0	0	0	0	0	0	0	1	0	0
n121	2.09068e-06	9.92377e-06	7.17561e-06	1.92e-06	1.90297e-06	1.94451e-06	3.56604e-06	1.91392e-06	1.90294e-06	1.62166e-05	3.82575e-06	1.91312e-06	4.25467e-06	0.999924	1.21967e-05	5.44867e-06
n123	2.0965e-06	9.95143e-06	7.1956e-06	1.92535e-06	1.90827e-06	1.94993e-06	3.57598e-06	1.91926e-06	1.90824e-06	1.62618e-05	3.83641e-06	1.91845e-06	4.26652e-06	0.999924	1.22307e-05	5.46385e-06
n126	2.09853e-06	9.96104e-06	7.20255e-06	1.92721e-06	1.91012e-06	1.95181e-06	3.57943e-06	1.92111e-06	1.91008e-06	1.62775e-05	3.84012e-06	1.9203e-06	4.27064e-06	0.999924	1.22425e-05	5.46913e-06
Argiope_perforata	0	0	0	0	0	0	1	0	0	0	0	0	0	0	0	0
Argiope_amoena	0	0	0	0	0	0	1	0	0	0	0	0	0	0	0	0
Neoscona_adianta	0	0	0	0	0	0	1	0	0	0	0	0	0	0	0	0
Neoscona_theisi	0	0	0	0	0	0	1	0	0	0	0	0	0	0	0	0
Neoscona_scylla	0	0	0	0	0	0	1	0	0	0	0	0	0	0	0	0
Neoscona_multiplicans	0	0	0	0	0	0	1	0	0	0	0	0	0	0	0	0
Singa_sp	0	0	0	0	0	0	1	0	0	0	0	0	0	0	0	0
n5050	4.01398e-08	1.90531e-07	1.37768e-07	3.6863e-08	3.6536e-08	3.73335e-08	0.999998	3.67463e-08	3.65353e-08	3.11349e-07	7.34523e-08	3.67308e-08	8.16872e-08	4.91492e-07	2.34169e-07	1.04611e-07
Araneus_quadratus	0	0	0	0	0	0	1	0	0	0	0	0	0	0	0	0
Araneus_diadematus	0	0	0	0	0	0	1	0	0	0	0	0	0	0	0	0
Hypsosinga_sanguinea	0	0	0	0	0	0	1	0	0	0	0	0	0	0	0	0
Hypsosinga_pygmaea	0	0	0	0	0	0	1	0	0	0	0	0	0	0	0	0
Tetragnatha_nitens	0	0	0	0	0	0	1	0	0	0	0	0	0	0	0	0
Tetragnatha_moua	0	0	0	0	0	0	1	0	0	0	0	0	0	0	0	0
Tetragnatha_tincochacae	0	0	0	0	0	0	1	0	0	0	0	0	0	0	0	0
n65	4.01398e-08	1.90531e-07	1.37768e-07	3.6863e-08	3.6536e-08	3.73335e-08	0.999998	3.67463e-08	3.65353e-08	3.11349e-07	7.34523e-08	3.67308e-08	8.16872e-08	4.91492e-07	2.34169e-07	1.04611e-07
n6767	4.01406e-08	1.90535e-07	1.3777e-07	3.68638e-08	3.65367e-08	3.73343e-08	0.999998	3.6747e-08	3.65361e-08	3.11355e-07	7.34538e-08	3.67315e-08	8.16889e-08	4.91502e-07	2.34174e-07	1.04614e-07
n68	4.05064e-08	1.92271e-07	1.39026e-07	3.71997e-08	3.68697e-08	3.76745e-08	0.999998	3.70819e-08	3.68691e-08	3.14193e-07	7.41232e-08	3.70663e-08	8.24334e-08	4.95982e-07	2.36308e-07	1.05567e-07
n9696	8.14622e-05	0.00230105	0.000279594	7.48121e-05	7.41484e-05	7.5767e-05	0.000138949	7.45752e-05	7.41471e-05	0.00125188	0.000149069	7.45437e-05	0.000165781	0.825841	0.000475238	0.168868
n9999	7.49471e-06	0.000407405	2.57233e-05	6.88288e-06	6.82183e-06	6.97074e-06	1.27836e-05	6.86109e-06	6.82171e-06	0.000178559	1.37147e-05	6.85819e-06	1.52523e-05	0.998505	4.3723e-05	0.000749201
Galianoella_leucostigma	0	0	0	0	0	0	0	0	0	0	0	0	0	1	0	0
n108108	1.97017e-06	9.35175e-06	6.762e-06	1.80933e-06	1.79328e-06	1.83243e-06	3.36049e-06	1.8036e-06	1.79325e-06	1.52818e-05	3.60523e-06	1.80284e-06	4.00942e-06	0.999928	1.14936e-05	5.1346e-06
Doliomalus_cimicoides	0	0	0	0	0	0	0	0	0	0	0	0	0	1	0	0
n109109	6.87143e-05	0.000326165	0.000235841	6.31048e-05	6.2545e-05	6.39103e-05	0.000117205	6.2905e-05	6.2544e-05	0.000532991	0.000125741	6.28785e-05	0.000139838	0.997496	0.000400869	0.000179082
n112	1.97201e-06	9.36051e-06	6.76833e-06	1.81103e-06	1.79496e-06	1.83414e-06	3.36364e-06	1.80529e-06	1.79493e-06	1.52961e-05	3.60861e-06	1.80453e-06	4.01318e-06	0.999928	1.15044e-05	5.13941e-06
n112112	2.09258e-06	9.9328e-06	7.18213e-06	1.92175e-06	1.9047e-06	1.94628e-06	3.56928e-06	1.91567e-06	1.90467e-06	1.62313e-05	3.82923e-06	1.91486e-06	4.25854e-06	0.999924	1.22078e-05	5.45362e-06
n121121	1.97185e-06	9.35972e-06	6.76776e-06	1.81087e-06	1.79481e-06	1.83399e-06	3.36335e-06	1.80514e-06	1.79478e-06	1.52948e-05	3.6083e-06	1.80438e-06	4.01284e-06	0.999928	1.15034e-05	5.13898e-06
n122	1.97185e-06	9.35972e-06	6.76776e-06	1.81087e-06	1.79481e-06	1.83399e-06	3.36335e-06	1.80514e-06	1.79478e-06	1.52948e-05	3.6083e-06	1.80438e-06	4.01284e-06	0.999928	1.15034e-05	5.13898e-06
n123123	1.97202e-06	9.36053e-06	6.76834e-06	1.81103e-06	1.79497e-06	1.83415e-06	3.36364e-06	1.8053e-06	1.79493e-06	1.52962e-05	3.60862e-06	1.80453e-06	4.01319e-06	0.999928	1.15044e-05	5.13942e-06
n124	2.09442e-06	9.94157e-06	7.18847e-06	1.92345e-06	1.90638e-06	1.948e-06	3.57243e-06	1.91736e-06	1.90635e-06	1.62456e-05	3.83261e-06	1.91655e-06	4.2623e-06	0.999924	1.22185e-05	5.45844e-06
n126126	2.09643e-06	9.95107e-06	7.19534e-06	1.92528e-06	1.90821e-06	1.94986e-06	3.57585e-06	1.91919e-06	1.90817e-06	1.62612e-05	3.83628e-06	1.91838e-06	4.26637e-06	0.999924	1.22302e-05	5.46366e-06
n129	2.03521e-06	9.66051e-06	6.98525e-06	1.86907e-06	1.85249e-06	1.89293e-06	3.47144e-06	1.86315e-06	1.85246e-06	1.57864e-05	3.72426e-06	1.86236e-06	4.1418e-06	0.999926	1.18731e-05	5.30412e-06
Araneus_angulatus	0	0	0	0	0	0	1	0	0	0	0	0	0	0	0	0
Araneus_ventricosus	0	0	0	0	0	0	1	0	0	0	0	0	0	0	0	0
Tetragnatha_maxillosa	0	0	0	0	0	0	1	0	0	0	0	0	0	0	0	0
Tetragnatha_macilenta	0	0	0	0	0	0	1	0	0	0	0	0	0	0	0	0
Tetragnatha_riveti	0	0	0	0	0	0	1	0	0	0	0	0	0	0	0	0
Tetragnatha_sp	0	0	0	0	0	0	1	0	0	0	0	0	0	0	0	0
n6868	4.01406e-08	1.90535e-07	1.3777e-07	3.68638e-08	3.65367e-08	3.73343e-08	0.999998	3.6747e-08	3.65361e-08	3.11355e-07	7.34538e-08	3.67315e-08	8.16889e-08	4.91502e-07	2.34174e-07	1.04614e-07
n69	4.05064e-08	1.92271e-07	1.39026e-07	3.71997e-08	3.68697e-08	3.76745e-08	0.999998	3.70819e-08	3.68691e-08	3.14193e-07	7.41232e-08	3.70663e-08	8.24334e-08	4.95982e-07	2.36308e-07	1.05567e-07
Lycosa_shansia	0	0	0	0	0	0	0	0	0	0	0	0	0	0	0	1
n97	1.83385e-05	0.000233468	6.29414e-05	1.68415e-05	1.66921e-05	1.70564e-05	3.12798e-05	1.67881e-05	1.66918e-05	0.000189666	3.35579e-05	1.6781e-05	3.73201e-05	0.860137	0.000106984	0.139048
Wadicosa_fidelis	0	0	0	0	0	0	0	0	0	0	0	0	0	1	0	0
n100	2.34349e-06	2.17554e-05	8.04332e-06	2.15218e-06	2.13309e-06	2.17965e-06	3.99726e-06	2.14537e-06	2.13305e-06	2.16208e-05	4.28838e-06	2.14446e-06	4.76916e-06	0.99988	1.36715e-05	2.69707e-05
Phrurolithus_splendidus	0	0	0	0	0	0	0	0	0	0	0	0	0	1	0	0
Phrurolithus_sinicus	0	0	0	0	0	0	0	0	0	0	0	0	0	1	0	0
Plator_insolens	0.00221411	0.0105097	0.00759924	0.00203336	0.00201532	0.00205931	0.00377657	0.00202692	0.00201528	0.017174	0.00405162	0.00202606	0.00450585	0.919306	0.0129167	0.00577035
Plator_insolens2	0	0	0	0	0	0	0	0	0	0	0	0	0	1	0	0
Zelotes_davidi	0	0	0	0	0	0	0	0	0	0	0	0	0	1	0	0
Marinarozelotes_jaxartensis	0	0	0	0	0	0	0	0	0	0	0	0	0	1	0	0
n113	1.9719e-06	9.35999e-06	6.76795e-06	1.81092e-06	1.79486e-06	1.83404e-06	3.36345e-06	1.80519e-06	1.79483e-06	1.52953e-05	3.60841e-06	1.80443e-06	4.01295e-06	0.999928	1.15038e-05	5.13912e-06
n113113	1.9719e-06	9.35999e-06	6.76795e-06	1.81092e-06	1.79486e-06	1.83404e-06	3.36345e-06	1.80519e-06	1.79483e-06	1.52953e-05	3.60841e-06	1.80443e-06	4.01295e-06	0.999928	1.15038e-05	5.13912e-06
Orienticius_vulpes	0	0	0	0	0	0	0	0	0	0	0	0	0	1	0	0
Phintella_cavaleriei	0	0	0	0	0	0	0	0	0	0	0	0	0	1	0	0
Heliophanus_lineiventris	0	0	0	0	0	0	0	0	0	0	0	0	0	1	0	0
Siler_cupreus	0	0	0	0	0	0	0	0	0	0	0	0	0	1	0	0
Attulus_fasciger	0	0	0	0	0	0	0	0	0	0	0	0	0	1	0	0
Attulus_penicillatus	0	0	0	0	0	0	0	0	0	0	0	0	0	1	0	0
n124124	1.97195e-06	9.36024e-06	6.76814e-06	1.81097e-06	1.79491e-06	1.83409e-06	3.36354e-06	1.80524e-06	1.79488e-06	1.52957e-05	3.6085e-06	1.80448e-06	4.01306e-06	0.999928	1.15041e-05	5.13926e-06
n125	2.03134e-06	9.64214e-06	6.97196e-06	1.86551e-06	1.84897e-06	1.88933e-06	3.46483e-06	1.85961e-06	1.84893e-06	1.57563e-05	3.71718e-06	1.85882e-06	4.13392e-06	0.999926	1.18505e-05	5.29404e-06
n127	1.97201e-06	9.36052e-06	6.76834e-06	1.81103e-06	1.79496e-06	1.83414e-06	3.36364e-06	1.80529e-06	1.79493e-06	1.52962e-05	3.60861e-06	1.80453e-06	4.01318e-06	0.999928	1.15044e-05	5.13942e-06
n127127	2.09384e-06	9.93879e-06	7.18647e-06	1.92291e-06	1.90585e-06	1.94745e-06	3.57144e-06	1.91682e-06	1.90582e-06	1.62411e-05	3.83154e-06	1.91601e-06	4.26111e-06	0.999924	1.22151e-05	5.45691e-06
Epeus_alboguttatus	0	0	0	0	0	0	0	0	0	0	0	0	0	1	0	0
n129129	2.09442e-06	9.94156e-06	7.18847e-06	1.92344e-06	1.90638e-06	1.948e-06	3.57243e-06	1.91736e-06	1.90635e-06	1.62456e-05	3.83261e-06	1.91655e-06	4.26229e-06	0.999924	1.22185e-05	5.45844e-06
Tetragnatha_filiciphilia	0	0	0	0	0	0	1	0	0	0	0	0	0	0	0	0
Tetragnatha_stelarobusta	0	0	0	0	0	0	1	0	0	0	0	0	0	0	0	0
n6969	4.01406e-08	1.90535e-07	1.3777e-07	3.68638e-08	3.65367e-08	3.73343e-08	0.999998	3.6747e-08	3.65361e-08	3.11355e-07	7.34538e-08	3.67315e-08	8.16889e-08	4.91502e-07	2.34174e-07	1.04614e-07
n70	4.05073e-08	1.92275e-07	1.39029e-07	3.72005e-08	3.68705e-08	3.76753e-08	0.999998	3.70827e-08	3.68698e-08	3.14199e-07	7.41247e-08	3.7067e-08	8.2435e-08	4.95992e-07	2.36313e-07	1.05569e-07
n9797	1.12079e-05	5.7149e-05	3.84677e-05	1.02929e-05	1.02016e-05	1.04243e-05	1.91172e-05	1.02604e-05	1.02015e-05	8.82142e-05	2.05095e-05	1.0256e-05	2.28088e-05	0.995838	6.53851e-05	0.00377782
n98	6.60401e-05	0.000360904	0.000226663	6.06489e-05	6.01109e-05	6.14231e-05	0.000112644	6.04569e-05	6.01099e-05	0.00052761	0.000120848	6.04314e-05	0.000134396	0.835288	0.000385267	0.162414
n100100	1.98144e-06	9.69199e-06	6.8007e-06	1.81969e-06	1.80355e-06	1.84291e-06	3.37972e-06	1.81393e-06	1.80351e-06	1.54621e-05	3.62586e-06	1.81316e-06	4.03237e-06	0.999927	1.15594e-05	5.72663e-06
n101	2.04291e-06	9.99237e-06	7.01165e-06	1.87613e-06	1.85949e-06	1.90008e-06	3.48456e-06	1.87019e-06	1.85946e-06	1.59417e-05	3.73834e-06	1.8694e-06	4.15745e-06	0.999925	1.1918e-05	5.90376e-06
Gnaphosa_sp	0	0	0	0	0	0	0	0	0	0	0	0	0	1	0	0
Gnaphosa_licenti	0	0	0	0	0	0	0	0	0	0	0	0	0	1	0	0
Gnaphosa_kompirensis	0	0	0	0	0	0	0	0	0	0	0	0	0	1	0	0
Gnaphosa_kansuensis	0	0	0	0	0	0	0	0	0	0	0	0	0	1	0	0
Marpissa_muscosa	0	0	0	0	0	0	0	0	0	0	0	0	0	1	0	0
Carrhotus_xanthogramma	0	0	0	0	0	0	0	0	0	0	0	0	0	1	0	0
Dendryphantes_sp	0	0	0	0	0	0	0	0	0	0	0	0	0	1	0	0
n125125	1.97011e-06	9.35148e-06	6.7618e-06	1.80928e-06	1.79323e-06	1.83237e-06	3.36039e-06	1.80355e-06	1.7932e-06	1.52814e-05	3.60513e-06	1.80279e-06	4.00931e-06	0.999928	1.14933e-05	5.13445e-06
Salticus_latidentatus	0	0	0	0	0	0	0	0	0	0	0	0	0	1	0	0
Habronattus_oregonensis	0	0	0	0	0	0	0	0	0	0	0	0	0	1	0	0
Phanuelus_gladstone	0	0	0	0	0	0	0	0	0	0	0	0	0	1	0	0
n128	4.04144e-06	1.91834e-05	1.3871e-05	3.71152e-06	3.6786e-06	3.75889e-06	6.89344e-06	3.69977e-06	3.67853e-06	3.13479e-05	7.39548e-06	3.69821e-06	8.22461e-06	0.999853	2.35771e-05	1.05327e-05
n130	2.03134e-06	9.64213e-06	6.97196e-06	1.86551e-06	1.84897e-06	1.88933e-06	3.46483e-06	1.85961e-06	1.84893e-06	1.57563e-05	3.71718e-06	1.85882e-06	4.13392e-06	0.999926	1.18505e-05	5.29404e-06
n131	2.03313e-06	9.65063e-06	6.97811e-06	1.86716e-06	1.85059e-06	1.89099e-06	3.46789e-06	1.86125e-06	1.85056e-06	1.57702e-05	3.72045e-06	1.86046e-06	4.13756e-06	0.999926	1.1861e-05	5.2987e-06
Tetragnatha_kauaiensis	0	0	0	0	0	0	1	0	0	0	0	0	0	0	0	0
Tetragnatha_pilosa	0	0	0	0	0	0	1	0	0	0	0	0	0	0	0	0
n7070	4.03223e-08	1.91397e-07	1.38394e-07	3.70306e-08	3.67021e-08	3.75033e-08	0.999998	3.69134e-08	3.67015e-08	3.12765e-07	7.37863e-08	3.68978e-08	8.20586e-08	4.93727e-07	2.35234e-07	1.05087e-07
n7171	4.05056e-08	1.92267e-07	1.39023e-07	3.71989e-08	3.6869e-08	3.76738e-08	0.999998	3.70812e-08	3.68683e-08	3.14187e-07	7.41217e-08	3.70655e-08	8.24317e-08	4.95971e-07	2.36303e-07	1.05565e-07
Lycosa_sp	0	0	0	0	0	0	0	0	0	0	0	0	0	1	0	0
Lycosa_grahami	0	0	0	0	0	0	0	0	0	0	0	0	0	1	0	0
Lycosa_singoriensis	0	0	0	0	0	0	0	0	0	0	0	0	0	0	0	1
n9898	1.40583e-05	6.80093e-05	4.82507e-05	1.29106e-05	1.27961e-05	1.30754e-05	2.3979e-05	1.28698e-05	1.27959e-05	0.000109459	2.57254e-05	1.28643e-05	2.86095e-05	0.995111	8.20137e-05	0.00441203
Pardosa_pseudoannulata	0	0	0	0	0	0	0	0	0	0	0	0	0	1	0	0
Pardosa_pusiola	0	0	0	0	0	0	0	0	0	0	0	0	0	1	0	0
Pardosa_laura	0	0	0	0	0	0	0	0	0	0	0	0	0	1	0	0
n101101	2.02985e-06	9.64327e-06	6.96685e-06	1.86415e-06	1.84761e-06	1.88794e-06	3.4623e-06	1.85824e-06	1.84758e-06	1.57474e-05	3.71445e-06	1.85746e-06	4.13089e-06	0.999926	1.18418e-05	5.30624e-06
Phidippus_sp	0	0	0	0	0	0	0	0	0	0	0	0	0	1	0	0
Phidippus_regius	0	0	0	0	0	0	0	0	0	0	0	0	0	1	0	0
Parabathippus_shelfordi	0	0	0	0	0	0	0	0	0	0	0	0	0	1	0	0
n128128	6.87124e-05	0.000326156	0.000235834	6.31031e-05	6.25433e-05	6.39085e-05	0.000117202	6.29033e-05	6.25422e-05	0.000532975	0.000125738	6.28767e-05	0.000139834	0.997496	0.000400857	0.000179077
Telamonia_vlijmi	0	0	0	0	0	0	0	0	0	0	0	0	0	1	0	0
n130130	1.97011e-06	9.35148e-06	6.7618e-06	1.80928e-06	1.79323e-06	1.83237e-06	3.36039e-06	1.80355e-06	1.7932e-06	1.52814e-05	3.60513e-06	1.80279e-06	4.00931e-06	0.999928	1.14933e-05	5.13445e-06
Salticidae_sp	0	0	0	0	0	0	0	0	0	0	0	0	0	1	0	0
n131131	2.0295e-06	9.63337e-06	6.96563e-06	1.86382e-06	1.84728e-06	1.88761e-06	3.46169e-06	1.85792e-06	1.84725e-06	1.5742e-05	3.7138e-06	1.85713e-06	4.13016e-06	0.999926	1.18398e-05	5.28923e-06
Tetragnatha_brevignatha	0	0	0	0	0	0	1	0	0	0	0	0	0	0	0	0
n71	4.01398e-08	1.90531e-07	1.37768e-07	3.6863e-08	3.6536e-08	3.73335e-08	0.999998	3.67463e-08	3.65353e-08	3.11349e-07	7.34523e-08	3.67308e-08	8.16872e-08	4.91492e-07	2.34169e-07	1.04611e-07
n72	4.01406e-08	1.90535e-07	1.3777e-07	3.68638e-08	3.65367e-08	3.73343e-08	0.999998	3.6747e-08	3.65361e-08	3.11355e-07	7.34538e-08	3.67315e-08	8.16889e-08	4.91502e-07	2.34174e-07	1.04614e-07
n7272	4.03239e-08	1.91405e-07	1.384e-07	3.70321e-08	3.67036e-08	3.75048e-08	0.999998	3.69149e-08	3.6703e-08	3.12777e-07	7.37893e-08	3.68993e-08	8.2062e-08	4.93747e-07	2.35243e-07	1.05091e-07
Alopecosa_licenti	0	0	0	0	0	0	0	0	0	0	0	0	0	1	0	0
Alopecosa_cursor	0	0	0	0	0	0	0	0	0	0	0	0	0	1	0	0
Pardosa_yadongensis	0	0	0	0	0	0	0	0	0	0	0	0	0	1	0	0
n102	1.97007e-06	9.3515e-06	6.76166e-06	1.80924e-06	1.79319e-06	1.83233e-06	3.36032e-06	1.80351e-06	1.79316e-06	1.52811e-05	3.60505e-06	1.80275e-06	4.00922e-06	0.999928	1.14931e-05	5.13478e-06
Corythalia_opima	0	0	0	0	0	0	0	0	0	0	0	0	0	1	0	0
Talavera trivittata	0.0022141	0.0105096	0.00759924	0.00203336	0.00201532	0.00205931	0.00377657	0.00202692	0.00201528	0.0171739	0.00405161	0.00202606	0.00450585	0.919306	0.0129167	0.00577034
Plexippus_paykulli	0	0	0	0	0	0	0	0	0	0	0	0	0	1	0	0
Plexippus_setipes	0	0	0	0	0	0	0	0	0	0	0	0	0	1	0	0
Evarcha_coreana	0	0	0	0	0	0	0	0	0	0	0	0	0	1	0	0
n132	1.97005e-06	9.35122e-06	6.76161e-06	1.80923e-06	1.79318e-06	1.83232e-06	3.3603e-06	1.8035e-06	1.79315e-06	1.5281e-05	3.60503e-06	1.80274e-06	4.0092e-06	0.999928	1.1493e-05	5.13431e-06
Tetragnatha_kamakou	0	0	0	0	0	0	1	0	0	0	0	0	0	0	0	0
Tetragnatha_waikamoi	0	0	0	0	0	0	1	0	0	0	0	0	0	0	0	0
Tetragnatha_perreirai	0	0	0	0	0	0	1	0	0	0	0	0	0	0	0	0
Tetragnatha_tantalus	0	0	0	0	0	0	1	0	0	0	0	0	0	0	0	0
Tetragnatha_quasimodo	0	0	0	0	0	0	1	0	0	0	0	0	0	0	0	0
n73	4.0504e-08	1.92259e-07	1.39017e-07	3.71974e-08	3.68674e-08	3.76722e-08	0.999998	3.70797e-08	3.68668e-08	3.14174e-07	7.41187e-08	3.7064e-08	8.24283e-08	4.95951e-07	2.36294e-07	1.0556e-07
Pardosa_sp	0	0	0	0	0	0	0	0	0	0	0	0	0	1	0	0
Pardosa_astrigera	0	0	0	0	0	0	0	0	0	0	0	0	0	1	0	0
Evarcha_sp	0	0	0	0	0	0	0	0	0	0	0	0	0	1	0	0
Evarcha_albaria	0	0	0	0	0	0	0	0	0	0	0	0	0	1	0	0
n7373	4.01406e-08	1.90535e-07	1.3777e-07	3.68637e-08	3.65367e-08	3.73343e-08	0.999998	3.6747e-08	3.65361e-08	3.11355e-07	7.34538e-08	3.67315e-08	8.16889e-08	4.91502e-07	2.34174e-07	1.04614e-07
n74	4.01406e-08	1.90535e-07	1.3777e-07	3.68637e-08	3.65367e-08	3.73343e-08	0.999998	3.6747e-08	3.65361e-08	3.11355e-07	7.34538e-08	3.67315e-08	8.16889e-08	4.91502e-07	2.34174e-07	1.04614e-07
Tetragnatha_obscura	0	0	0	0	0	0	1	0	0	0	0	0	0	0	0	0
Tetragnatha_kukuiki	0	0	0	0	0	0	1	0	0	0	0	0	0	0	0	0
Tetragnatha_kikokiko	0	0	0	0	0	0	1	0	0	0	0	0	0	0	0	0
Tetragnatha_anuenue	0	0	0	0	0	0	1	0	0	0	0	0	0	0	0	0
