# Supplementary material for: Molecular Phylogenetic Relationships Based on Mitogenomes of Spider: Insights Into Evolution and Adaptation to Extreme Environments
Source: Ecol Evol. 2025 Jan 7;15(1):e70774. doi: 10.1002/ece3.70774 (PMC11707259; doi:10.1002/ece3.70774)
Supplement: Supplementary file 22 — Appendix S16. K a/K s for the 13 mitochondrial protein‐coding genes of the 28 spider mitogenomes examined. [file ECE3-15-e70774-s001.xlsx]

## Sheet: Sheet1
Supplementary 16. Ka/Ks for the 13 mitochondrial protein-coding genes of the 28 spider mitogenomes examined.
Gene	OP650212	MW178198	MT862432	MT862414	MN334527	MN331657	MK518391	MK512574	MK256613	MK086023	MK052682	MH922026	MH891570	KX290739	KU354434	KR259805	KR259804	KP402247	KP100667	KP100666	KM507783	KM272950	KM272948	KM114572	KJ607907	KJ598073	JQ407803
ATP6	0.161079	0.371021	0.20923	0.328037	0.178192	0.083505	0.0649175	0.488528	0.0450421	0.184689	0.360119	0.193026	0.184072	0.169591	0.172921	0.172715	0.119881	0.0655414	0.0827816	0.117075	0.0454654	0.174107	0.0958074	0.156385	0.198692	0.160835	0.148274
ATP8	0.510282	1.11275	0.534482	0.362359	0.667	0.836591	0.528866	0.649949	0.76407	0.788401	0.568732	0.59257	0.334285	0.387232	0.795426	0.528448	0.333544	0.35222	0.752438	0.265502	0.524903	0.522723	0.865144	0.253105	0.724682	0.420666	0.851734
COXI	0.141372	0.0320844	0.124862	0.257768	0.349361	0.269907	0.313935	0.332175	0.139749	0.290632	0.14843	0.0809712	0.142412	0.147846	0.0878757	0.0898354	0.107838	0.160619	0.16909	0.0753835	0.117392	0.0907488	0.128532	0.152543	0.329477	0.0764303	0.260212
COXII	0.158562	0.135363	0.160909	0.182539	0.408641	0.0391528	0.0896652	0.429353	0.0399649	0.0644628	0.174362	0.173924	0.0766579	0.0636033	0.166221	0.183327	0.0440931	0.0438021	0.174253	0.140703	0.217332	0.173082	0.17849	0.170802	0.233749	0.0717231	NA
COXIII	0.231485	0.354702	0.166684	0.197895	0.168504	0.22347	0.168096	0.394488	0.266759	0.147883	0.154031	0.0599639	0.169895	0.196872	0.111879	0.0720022	0.0618082	0.13344	0.277991	0.3399	0.0689948	0.164604	0.191769	0.275944	0.298641	0.259348	0.348507
CYTB	0.0959962	0.0760852	0.174022	0.227631	0.266665	0.0802822	0.211938	0.229276	0.0721046	0.0925558	0.209209	0.211555	0.212494	0.0709496	0.0734269	0.205459	0.205927	0.0810352	0.211265	0.212061	0.216419	0.0896396	0.0533726	0.0570983	0.30058	0.221879	0.13382
ND1	0.37048	0.101544	0.0425056	0.101053	0.176575	0.136698	0.209514	0.110107	0.262868	0.140127	0.0958158	0.0838825	0.129039	0.0917047	0.204642	0.106953	0.0930619	0.0828778	0.188358	0.056869	0.0855471	0.063376	0.378003	0.0722095	0.0831382	0.338559	0.257022
ND2	0.375421	0.467309	0.714203	0.430871	1.23611	0.581239	0.221541	0.275743	0.389131	0.190936	0.866827	0.347176	0.190817	0.40679	0.290266	0.714251	0.617391	0.737933	0.575955	0.408262	0.879824	0.881464	0.372411	0.544414	0.427508	0.476289	0.794339
ND3	0.133993	0.259055	0.119334	0.141723	0.102777	0.160729	0.324171	0.133329	0.157895	0.140409	0.145582	0.212183	0.103244	0.143277	0.124508	0.115137	0.194471	0.214561	0.00308782	0.261557	0.289442	0.116587	0.121584	0.156733	0.163896	0.106285	0.154942
ND4	0.191632	0.165787	0.19735	0.270557	0.0946185	0.198288	0.211698	0.186759	0.193716	0.202647	1.19803	0.174447	0.146989	0.154089	0.133552	0.613749	0.13307	0.149186	0.143596	0.241589	0.46717	0.108894	0.793513	1.1335	0.432713	0.113941	0.836591
ND4L	0.261282	0.119591	0.196326	NA	NA	NA	NA	NA	0.400141	NA	NA	NA	0.139137	NA	0.203557	0.24569	NA	NA	0.224164	NA	0.215868	NA	0.394965	NA	NA	NA	NA
ND5	0.142264	0.988664	0.229185	0.264229	0.229191	0.21839	0.280128	0.260506	0.222524	0.305261	0.220748	0.528733	0.272169	0.290704	0.21795	0.215953	0.252866	0.3371	0.259873	0.258825	1.03364	0.178227	0.294022	0.616212	0.294629	0.253995	0.905011
ND6	0.292461	0.976212	0.593384	0.844882	0.435698	0.716338	0.701456	0.495434	0.619474	1.15795	0.615704	0.397756	0.396193	0.237726	0.465423	0.643605	0.655481	0.608983	0.262969	0.843576	0.485056	0.706155	0.646529	0.338278	0.702915	0.682461	NA
