# Supplementary material for: Molecular Phylogenetic Relationships Based on Mitogenomes of Spider: Insights Into Evolution and Adaptation to Extreme Environments
Source: Ecol Evol. 2025 Jan 7;15(1):e70774. doi: 10.1002/ece3.70774 (PMC11707259; doi:10.1002/ece3.70774)
Supplement: Supplementary file 23 — Appendix S17. Convergent genes between the two aquatic spiders under the JTT‐Fgene model. [file ECE3-15-e70774-s003.xlsx]

## Sheet: Sheet1
Supplementary 17. Convergent genes between the two aquatic spiders under the JTT-Fgene model.
Gene	Observed convergent site	Expected convergent site	Sites detected by JTT-gene model
atp6	2	0.4356	17, 58,
cox3	2	0.6495	82, 112,
nad4	3	2.0248	2, 12, 327,
nad5	2	2.1655	320, 504,
