# Supplementary material for: Molecular Phylogenetic Relationships Based on Mitogenomes of Spider: Insights Into Evolution and Adaptation to Extreme Environments
Source: Ecol Evol. 2025 Jan 7;15(1):e70774. doi: 10.1002/ece3.70774 (PMC11707259; doi:10.1002/ece3.70774)
Supplement: Supplementary file 24 — Appendix S18. Convergent genes were detected by the PCOC method between the two aquatic spiders. [file ECE3-15-e70774-s006.xlsx]

## Sheet: Sheet1
Supplementary 18. Convergent genes detected by the PCOC method between the two aquatic spider.
Gene	Number of sites	Sites detected by PCOC	PCOC
cox1	1	452	0.999972
cox2	1	128	0.995987
nad5	1	555	0.999731
